# Supplementary material for: The Choice of Search Engine Affects Sequencing Depth and HLA Class I Allele-Specific Peptide Repertoires
Source: Mol Cell Proteomics. 2021 Jul 23;20:100124. doi: 10.1016/j.mcpro.2021.100124 (PMC8724928; doi:10.1016/j.mcpro.2021.100124)
Supplement: Supplemental Table S1 [file mmc2.csv]

iedb	HLA	Sequence
Predicted	HLA-A*02:01	ALPPPPPGL
Predicted	HLA-A*02:01	GLVDYIFVA
Predicted	HLA-A*02:01	MLDLFFHYV
Predicted	HLA-A*02:01	FLHEPFSSV
Predicted	HLA-A*02:01	YLRLDGSTRV
Predicted	HLA-A*02:01	LLVDVPAFA
Predicted	HLA-A*02:01	LLIDHSQEL
Predicted	HLA-A*02:01	VLLGLFVEL
Predicted	HLA-A*02:01	KLDDVDPLV
Predicted	HLA-A*02:01	GLWLNSHGL
Predicted	HLA-A*02:01	QLIDNLLFV
Predicted	HLA-A*02:01	TILEKLTTA
Predicted	HLA-A*02:01	FLDELMEL
Predicted	HLA-A*02:01	ALLNANPSL
Predicted	HLA-A*02:01	VLLDWINDV
Predicted	HLA-A*02:01	TLVEMGFNV
Predicted	HLA-A*02:01	SLLDILHSM
Predicted	HLA-A*02:01	ALFPENFHQNL
Predicted	HLA-A*02:01	FLSRILTGL
Predicted	HLA-A*02:01	QMFEQNLQV
Predicted	HLA-A*02:01	FLLSKGMLL
Predicted	HLA-A*02:01	FLPLQIVGV
Predicted	HLA-A*02:01	ALDESVARL
Predicted	HLA-A*02:01	FLLSHGPGI
Predicted	HLA-A*02:01	RLNESTTFV
Predicted	HLA-A*02:01	VLNPMISSV
Predicted	HLA-A*02:01	KIFPALCTV
Predicted	HLA-A*02:01	SLVRGFYEV
Predicted	HLA-A*02:01	YLLPKDQGI
Predicted	HLA-A*02:01	YQIGDVVSV
Predicted	HLA-A*02:01	SLGSTIPSL
Predicted	HLA-A*02:01	SLDDMHPDV
Predicted	HLA-A*02:01	FIIVPIFLL
Predicted	HLA-A*02:01	KVLDQSPTV
Predicted	HLA-A*02:01	KLDDQILQL
Predicted	HLA-A*02:01	IMVIGVPNV
Predicted	HLA-A*02:01	SLLGYTPEEL
Predicted	HLA-A*02:01	SLPEVPLLV
Predicted	HLA-A*02:01	VLLEDVSNV
Predicted	HLA-A*02:01	KLIELNATA
Predicted	HLA-A*02:01	RLLTGVEYV
Predicted	HLA-A*02:01	KLADPVTPV
Predicted	HLA-A*02:01	TLLEHTVSA
Predicted	HLA-A*02:01	SLFSITKSV
Predicted	HLA-A*02:01	NLLEDPEGV
Predicted	HLA-A*02:01	LMIKFEEAV
Predicted	HLA-A*02:01	FIGEVVVSV
Predicted	HLA-A*02:01	YLYPSREPPRV
Predicted	HLA-A*02:01	FIGAGAATV
Predicted	HLA-A*02:01	KLNENTLKL
Predicted	HLA-A*02:01	VMAAQAPGV
Predicted	HLA-A*02:01	ILDNNPLQV
Predicted	HLA-A*02:01	KLIPDWLSL
Predicted	HLA-A*02:01	YLVENNANI
Predicted	HLA-A*02:01	AMVEAISYV
Predicted	HLA-A*02:01	NLSPLKFLV
Predicted	HLA-A*02:01	ALAAQLPVL
Predicted	HLA-A*02:01	KILSRLFRV
Predicted	HLA-A*02:01	KLAAAVFSL
Predicted	HLA-A*02:01	KLLDIGHAL
Predicted	HLA-A*02:01	RLMGRGYYV
Predicted	HLA-A*02:01	YLLTKPAHI
Predicted	HLA-A*02:01	YLIEEMYDEA
Predicted	HLA-A*02:01	YIYKVLKQV
Predicted	HLA-A*02:01	ALLEQAYAV
Predicted	HLA-A*02:01	TLIEEMLQV
Predicted	HLA-A*02:01	ALADQMNLI
Predicted	HLA-A*02:01	IVGEKIFYL
Predicted	HLA-A*02:01	FLLSLDDSV
Predicted	HLA-A*02:01	VLATILAQL
Predicted	HLA-A*02:01	VLMDSLLPV
Predicted	HLA-A*02:01	WLIEGGPLV
Predicted	HLA-A*02:01	LLDIYGFEV
Predicted	HLA-A*02:01	RTLYDHVDEV
Predicted	HLA-A*02:01	NMDLPEITV
Predicted	HLA-A*02:01	RLAELEAQV
Predicted	HLA-A*02:01	GLRLELTTYL
Predicted	HLA-A*02:01	KLLDQQLDQEL
Predicted	HLA-A*02:01	KLWDELSLV
Predicted	HLA-A*02:01	LLIDSLVLL
Predicted	HLA-A*02:01	ALGPGVVGI
Predicted	HLA-A*02:01	FLQDQNAPL
Predicted	HLA-A*02:01	WLNADPHNV
Predicted	HLA-A*02:01	ACLLDGLVRL
Predicted	HLA-A*02:01	YMMDTVISL
Predicted	HLA-A*02:01	VLIDTGMYV
Predicted	HLA-A*02:01	SLLDQHQHL
Predicted	HLA-A*02:01	QVNDLLVEV
Predicted	HLA-A*02:01	YMFNVPYGV
Predicted	HLA-A*02:01	FLDNVTTML
Predicted	HLA-A*02:01	SLQGWVCYV
Predicted	HLA-A*02:01	SLVHGDFFI
Predicted	HLA-A*02:01	LLAPLVETL
Predicted	HLA-A*02:01	KLNERLAKL
Predicted	HLA-A*02:01	SLEEGLPYL
Predicted	HLA-A*02:01	MLDLDIQEL
Predicted	HLA-A*02:01	QLWHFILEL
Predicted	HLA-A*02:01	LLVESITPV
Predicted	HLA-A*02:01	SLDPPPPPA
Predicted	HLA-A*02:01	GVLGHTILV
Predicted	HLA-A*02:01	YLMRELPGSTEL
Predicted	HLA-A*02:01	YLNYDPECLL
Predicted	HLA-A*02:01	SQDGYVWQV
Predicted	HLA-A*02:01	FLSKLMDQL
Predicted	HLA-A*02:01	VLDERLVRL
Predicted	HLA-A*02:01	YALLSGIVSI
Predicted	HLA-A*02:01	HLVEALYL
Predicted	HLA-A*02:01	ILNDVNSAL
Predicted	HLA-A*02:01	VTFSSMAEV
Predicted	HLA-A*02:01	HLMEENMIV
Predicted	HLA-A*02:01	IIIEELSLV
Predicted	HLA-A*02:01	FLSTEAISI
Predicted	HLA-A*02:01	KLIIHGFRV
Predicted	HLA-A*02:01	KLMPGSTLV
Predicted	HLA-A*02:01	FLQDGSCINV
Predicted	HLA-A*02:01	FMAPIDHTT
Predicted	HLA-A*02:01	KLASSLPGL
Predicted	HLA-A*02:01	FLASIFQLA
Predicted	HLA-A*02:01	ALYDICFRT
Predicted	HLA-A*02:01	IIDDGQFGI
Predicted	HLA-A*02:01	GLDAASPTL
Predicted	HLA-A*02:01	FTAGGFIYV
Predicted	HLA-A*02:01	RMVEQFKEL
Predicted	HLA-A*02:01	FLVPRDPAL
Predicted	HLA-A*02:01	MLNPLIYTL
Predicted	HLA-A*02:01	NLYEGLVMT
Predicted	HLA-A*02:01	FLNHDVVKI
Predicted	HLA-A*02:01	VVAGTNYYI
Predicted	HLA-A*02:01	ALIDEDPQA
Predicted	HLA-A*02:01	ILMDSFEDL
Predicted	HLA-A*02:01	HLLEQLAKL
Predicted	HLA-A*02:01	ILISSVASV
Predicted	HLA-A*02:01	GLLEGLVEVI
Predicted	HLA-A*02:01	YLGYPVTNAV
Predicted	HLA-A*02:01	YLGYPVTNAV
Predicted	HLA-A*02:01	FLDDGDMVL
Predicted	HLA-A*02:01	RLLDGALKL
Predicted	HLA-A*02:01	KLVKELEGV
Predicted	HLA-A*02:01	IVAGLAVLV
Predicted	HLA-A*02:01	GLDDYLTRL
Predicted	HLA-A*02:01	GLLYDYYKV
Predicted	HLA-A*02:01	VLFDPFEL
Predicted	HLA-A*02:01	FLPEMVAAM
Predicted	HLA-A*02:01	FLTKGGYTL
Predicted	HLA-A*02:01	FLLPSDQRI
Predicted	HLA-A*02:01	YMMKTTLAL
Predicted	HLA-A*02:01	LLDEATSAL
Predicted	HLA-A*02:01	FLQAQYHSL
Predicted	HLA-A*02:01	FLSPLAAAV
Predicted	HLA-A*02:01	KLTFEVELV
Predicted	HLA-A*02:01	VMMEEFVQL
Predicted	HLA-A*02:01	ILYTKILDV
Predicted	HLA-A*02:01	AQLQDFDWQV
Predicted	HLA-A*02:01	ALSREIVAI
Predicted	HLA-A*02:01	FFMDEDEEV
Predicted	HLA-A*02:01	VLYDGSPLV
Predicted	HLA-A*02:01	ALGELTASL
Predicted	HLA-A*02:01	GLLEGLTYV
Predicted	HLA-A*02:01	VVNDVLFAV
Predicted	HLA-A*02:01	YLETYGAEL
Predicted	HLA-A*02:01	LLDPELHVL
Predicted	HLA-A*02:01	IMDERNRQV
Predicted	HLA-A*02:01	RLGDLSYLI
Predicted	HLA-A*02:01	YLFNKSLEI
Predicted	HLA-A*02:01	RLWDEMMQA
Predicted	HLA-A*02:01	KLIEPLTNL
Predicted	HLA-A*02:01	SLIPPVTFEV
Predicted	HLA-A*02:01	ALIDVYGITDEV
Predicted	HLA-A*02:01	FLQPGAFQA
Predicted	HLA-A*02:01	MLNEPVQEA
Predicted	HLA-A*02:01	YLAPNFSFL
Predicted	HLA-A*02:01	LLMDQAFWL
Predicted	HLA-A*02:01	VMMLDDLLQL
Predicted	HLA-A*02:01	VLLDWPVEV
Predicted	HLA-A*02:01	SLFTEPNEI
Predicted	HLA-A*02:01	FLFLKEVKV
Predicted	HLA-A*02:01	YLFPGIPELLRRV
Predicted	HLA-A*02:01	MLNPLIYSL
Predicted	HLA-A*02:01	FLMDNYQEI
Predicted	HLA-A*02:01	FLMVMGATV
Predicted	HLA-A*02:01	LLAMKVPNV
Predicted	HLA-A*02:01	FLLQSNPYV
Predicted	HLA-A*02:01	QLFEELRRL
Predicted	HLA-A*02:01	AQVDFSQEL
Predicted	HLA-A*02:01	ALLRVTPFIL
Predicted	HLA-A*02:01	MLDDEEFAL
Predicted	HLA-A*02:01	SLADMSEEL
Predicted	HLA-A*02:01	TLSGGPSAL
Predicted	HLA-A*02:01	IVADFSASV
Predicted	HLA-A*02:01	ILFWKDYHL
Predicted	HLA-A*02:01	RLGEVPYKM
Predicted	HLA-A*02:01	ALLQIQQGL
Predicted	HLA-A*02:01	YTLDVVVLL
Predicted	HLA-A*02:01	KLADFGLAI
Predicted	HLA-A*02:01	VDLADEVASV
Predicted	HLA-A*02:01	GMDKVAHEI
Predicted	HLA-A*02:01	QLLDMSYEQL
Predicted	HLA-A*02:01	SLASFTVPA
Predicted	HLA-A*02:01	GLFPYSPAL
Predicted	HLA-A*02:01	ILMNNIQQL
Predicted	HLA-A*02:01	VLDIYGFEV
Predicted	HLA-A*02:01	ALAPMLEVA
Predicted	HLA-A*02:01	SLIEIPLKA
Predicted	HLA-A*02:01	LLMGEMHMV
Predicted	HLA-A*02:01	FLYPSHPTV
Predicted	HLA-A*02:01	YLNQPAPPI
Predicted	HLA-A*02:01	GMAPFVRTL
Predicted	HLA-A*02:01	RLMANPEAL
Predicted	HLA-A*02:01	RLVEEEVNI
Predicted	HLA-A*02:01	ALWDPVIEL
Predicted	HLA-A*02:01	ALVSAQFTV
Predicted	HLA-A*02:01	GLGERITQV
Predicted	HLA-A*02:01	SLAFPGVPLL
Predicted	HLA-A*02:01	YLDLDKITV
Predicted	HLA-A*02:01	SLDDYFITEV
Predicted	HLA-A*02:01	ALIDYTLEFL
Predicted	HLA-A*02:01	ALIKHKPSV
Predicted	HLA-A*02:01	VLITEDDEYV
Predicted	HLA-A*02:01	VLTDIFAKV
Predicted	HLA-A*02:01	GLIRAMIEV
Predicted	HLA-A*02:01	VLHAFNPAL
Predicted	HLA-A*02:01	KLMENVEAL
Predicted	HLA-A*02:01	FLEVAVHLI
Predicted	HLA-A*02:01	TLMDEGLRL
Predicted	HLA-A*02:01	SQWDSVLHI
Predicted	HLA-A*02:01	GLTPSQIGV
Predicted	HLA-A*02:01	FLEYDQDLSV
Predicted	HLA-A*02:01	YLGDLIMAL
Predicted	HLA-A*02:01	FLWDSGSSV
Predicted	HLA-A*02:01	YLTPDLWKETV
Predicted	HLA-A*02:01	YLVDITEV
Predicted	HLA-A*02:01	YLVEEHGSV
Predicted	HLA-A*02:01	FSVPKIPLV
Predicted	HLA-A*02:01	YLMEKLLAV
Predicted	HLA-A*02:01	FLYEGTKVV
Predicted	HLA-A*02:01	ALADGDLSV
Predicted	HLA-A*02:01	ARLMPKVVRV
Predicted	HLA-A*02:01	FLGNLVLNL
Predicted	HLA-A*02:01	GVLADQVWTL
Predicted	HLA-A*02:01	FVVAAIVQV
Predicted	HLA-A*02:01	SLICIPPSV
Predicted	HLA-A*02:01	ALAEVDVISL
Predicted	HLA-A*02:01	FLTMFGEKL
Predicted	HLA-A*02:01	LLAGDRLVEV
Predicted	HLA-A*02:01	LLYEPLFGL
Predicted	HLA-A*02:01	HLYGQHYRV
Predicted	HLA-A*02:01	RLSERIAPV
Predicted	HLA-A*02:01	ALVNHVYAV
Predicted	HLA-A*02:01	GCIVDANLSV
Predicted	HLA-A*02:01	FLLEYHNRV
Predicted	HLA-A*03:01	ILFTLAQGK
Predicted	HLA-A*03:01	IVFAKPPDQK
Predicted	HLA-A*03:01	ILAELTGRK
Predicted	HLA-A*03:01	RLVNIVPKK
Predicted	HLA-A*03:01	RYTRPTPVQK
Predicted	HLA-A*03:01	KLFWPKIKK
Predicted	HLA-A*03:01	RLAQIQQAK
Predicted	HLA-A*03:01	RSFSFRNSK
Predicted	HLA-A*03:01	ALAASKLLKK
Predicted	HLA-A*03:01	ALLGPSQKK
Predicted	HLA-A*03:01	SIKPKNIVEK
Predicted	HLA-A*03:01	RLFGGDMEK
Predicted	HLA-A*03:01	VVQSLPMVY
Predicted	HLA-A*03:01	RVGYPAQVYK
Predicted	HLA-A*03:01	AICSDPNNK
Predicted	HLA-A*03:01	ASAILRSQK
Predicted	HLA-A*03:01	LINTYGILK
Predicted	HLA-A*03:01	AVLDHPDLK
Predicted	HLA-A*03:01	KVVGARGVGK
Predicted	HLA-A*03:01	VTATPRIAK
Predicted	HLA-A*03:01	RANSPPLRSK
Predicted	HLA-A*03:01	ATILSKMPK
Predicted	HLA-A*03:01	ALHYSQPEK
Predicted	HLA-A*03:01	RVCSNRHGLIRK
Predicted	HLA-A*03:01	KSLEPYNKK
Predicted	HLA-A*03:01	ALYVASHYK
Predicted	HLA-A*03:01	VTPQDFPISK
Predicted	HLA-A*03:01	LMLSSPTLK
Predicted	HLA-A*03:01	AIGEGMTRK
Predicted	HLA-A*03:01	AIFDEWMKR
Predicted	HLA-A*03:01	SSYPIKLFY
Predicted	HLA-A*03:01	RVMGLVPAK
Predicted	HLA-A*03:01	KTAVSKLAK
Predicted	HLA-A*03:01	VLLSILNRK
Predicted	HLA-A*03:01	RLLSILLSK
Predicted	HLA-A*03:01	IQFLPGSQK
Predicted	HLA-A*03:01	TISNIGIMK
Predicted	HLA-A*03:01	RMRLSTALK
Predicted	HLA-A*03:01	AIFDYEHLK
Predicted	HLA-A*03:01	AMFPPTSIY
Predicted	HLA-A*03:01	RLYSSAEFK
Predicted	HLA-A*03:01	IIYPNDLAK
Predicted	HLA-A*03:01	KLYQNLLAK
Predicted	HLA-A*03:01	ALVGRMEAK
Predicted	HLA-A*03:01	LVYRSEVIK
Predicted	HLA-A*03:01	RIWPALQPK
Predicted	HLA-A*03:01	KIYSYMSPNK
Predicted	HLA-A*03:01	ILSGVVTKMK
Predicted	HLA-A*03:01	MILQQPLQR
Predicted	HLA-A*03:01	VAYFVPMSK
Predicted	HLA-A*03:01	RSRSRSISK
Predicted	HLA-A*03:01	VKVYGPGVAK
Predicted	HLA-A*03:01	KIFLHTNSK
Predicted	HLA-A*03:01	KLVAHPRAK
Predicted	HLA-A*03:01	ALYKSVPTR
Predicted	HLA-A*03:01	RVHDPVTAK
Predicted	HLA-A*03:01	SLYSDPLATYK
Predicted	HLA-A*03:01	ILYDKDHYK
Predicted	HLA-A*03:01	KIRPQLMVK
Predicted	HLA-A*03:01	SMMQPHLQR
Predicted	HLA-A*03:01	KTKLVVPNK
Predicted	HLA-A*03:01	KTQARPVGVK
Predicted	HLA-A*03:01	KVISAFSGK
Predicted	HLA-A*03:01	AIWPHLSQK
Predicted	HLA-A*03:01	YIAHPKLGK
Predicted	HLA-A*03:01	HVIGIVTAK
Predicted	HLA-A*03:01	KAFNKTIVK
Predicted	HLA-A*03:01	ITSLFIASK
Predicted	HLA-A*03:01	IKLSPPMLLK
Predicted	HLA-A*03:01	KLPPTLSSK
Predicted	HLA-A*03:01	SLAWHIRLK
Predicted	HLA-A*03:01	ALYPDSDLEK
Predicted	HLA-A*03:01	NTYSSNLYK
Predicted	HLA-A*03:01	GLKRQLLKK
Predicted	HLA-A*03:01	ALIPGNLSK
Predicted	HLA-A*03:01	RSVLQGLLKK
Predicted	HLA-A*03:01	KLWDLRTTK
Predicted	HLA-A*03:01	KLRQSQIQK
Predicted	HLA-A*03:01	SLLRRPGEK
Predicted	HLA-A*03:01	GVMPPQFKK
Predicted	HLA-A*03:01	RLFDLVKVK
Predicted	HLA-A*03:01	VVNLTGRLNK
Predicted	HLA-A*03:01	KTDRFVMKK
Predicted	HLA-A*03:01	GVAPPKSGK
Predicted	HLA-A*03:01	IMQNPRQYK
Predicted	HLA-A*03:01	RIIAPPKRK
Predicted	HLA-A*03:01	FSYNHMMEK
Predicted	HLA-A*03:01	IVFRTPPYHK
Predicted	HLA-A*03:01	LLRTSIMSK
Predicted	HLA-A*03:01	SVIKPTQYK
Predicted	HLA-A*03:01	TSTVPPSLRK
Predicted	HLA-A*03:01	KVSPREALK
Predicted	HLA-A*03:01	TVARLYISK
Predicted	HLA-A*03:01	GIFPRLSFK
Predicted	HLA-A*03:01	ALANHLIKVK
Predicted	HLA-A*03:01	YLYQPSYRK
Predicted	HLA-A*03:01	QVYIPTYSK
Predicted	HLA-A*03:01	KVAKPKKAAK
Predicted	HLA-A*03:01	KDIFPYSENK
Predicted	HLA-A*03:01	STPAPVPVSK
Predicted	HLA-A*03:01	RLYEMILK
Predicted	HLA-A*03:01	GMHHPIQMK
Predicted	HLA-A*03:01	ALINALFLK
Predicted	HLA-A*03:01	SMFGTLPRK
Predicted	HLA-A*03:01	KLYRLIERK
Predicted	HLA-A*03:01	KTLPPDFSQK
Predicted	HLA-A*03:01	MVYGLDQSK
Predicted	HLA-A*03:01	KLMKEISSTK
Predicted	HLA-A*03:01	TVSSARFRK
Predicted	HLA-A*03:01	ASQPPPPPK
Predicted	HLA-A*03:01	KLWKKTPARK
Predicted	HLA-A*03:01	GLFDTPPFY
Predicted	HLA-A*03:01	KVMVSISLK
Predicted	HLA-A*03:01	RLYPPAWGTFR
Predicted	HLA-A*03:01	KTQCYDPSTNK
Predicted	HLA-A*03:01	RIHTGERPYK
Predicted	HLA-A*03:01	TVFRTVLDY
Predicted	HLA-A*03:01	ALCLQRPPVVSK
Predicted	HLA-A*03:01	TIFYGTLSY
Predicted	HLA-A*03:01	RIIPEITAMK
Predicted	HLA-A*03:01	VVKDMMLGK
Predicted	HLA-A*03:01	RLLSARVNR
Predicted	HLA-A*03:01	TVNSIGQLK
Predicted	HLA-A*03:01	AAYNPVLRK
Predicted	HLA-A*03:01	SLSNTYLSK
Predicted	HLA-A*03:01	VLHGPSIMKK
Predicted	HLA-A*03:01	KLRETTISK
Predicted	HLA-A*03:01	KLVDRYVSK
Predicted	HLA-A*03:01	KTFVGGPLK
Predicted	HLA-A*03:01	KAVLPTPVTK
Predicted	HLA-A*03:01	LLYEEGVRK
Predicted	HLA-A*03:01	ATYNPNMPFK
Predicted	HLA-A*03:01	VIVTHGSLK
Predicted	HLA-A*03:01	KVSAPRVGGK
Predicted	HLA-A*03:01	IIFPGKWIK
Predicted	HLA-A*03:01	KIQQPFMLK
Predicted	HLA-A*03:01	SILSRNYKK
Predicted	HLA-A*03:01	RLSYMRSKK
Predicted	HLA-A*03:01	VVYPPPVDPK
Predicted	HLA-A*03:01	GSSSVAAMK
Predicted	HLA-A*03:01	VTHANSYYK
Predicted	HLA-A*03:01	TLFESLCSK
Predicted	HLA-A*03:01	KTSPKLSNK
Predicted	HLA-A*03:01	GLLDAFGHK
Predicted	HLA-A*03:01	KITDFGHSK
Predicted	HLA-A*03:01	SMKSVKTTK
Predicted	HLA-A*03:01	KMTAARIRK
Predicted	HLA-A*03:01	RSAWISGRSK
Predicted	HLA-A*03:01	MVIIGNSFK
Predicted	HLA-A*03:01	KLRKGLCLK
Predicted	HLA-A*03:01	RLAKQKPKK
Predicted	HLA-A*03:01	KLFKKYAEK
Predicted	HLA-A*03:01	KTVKPIDTSK
Predicted	HLA-A*03:01	ILRLPPGSK
Predicted	HLA-A*03:01	VLLAVQHEK
Predicted	HLA-A*03:01	KVTHYKQYPPNTSK
Predicted	HLA-A*03:01	ALDPPASPK
Predicted	HLA-A*03:01	LVYDVSNPK
Predicted	HLA-A*03:01	LVFRSTTNK
Predicted	HLA-A*03:01	ALKFMHMGK
Predicted	HLA-A*03:01	VIYGRYLRK
Predicted	HLA-A*03:01	KLSKAIVLQK
Predicted	HLA-A*03:01	VSLGFSFSK
Predicted	HLA-A*03:01	AVIKIRFFK
Predicted	HLA-A*03:01	AVQMDPELAK
Predicted	HLA-A*03:01	ALIDSMSLAK
Predicted	HLA-A*03:01	AMQPAFASK
Predicted	HLA-A*03:01	KTKHDLMMK
Predicted	HLA-A*03:01	SLALLKMLK
Predicted	HLA-A*03:01	RLYALVALK
Predicted	HLA-A*03:01	RNLISPRMEK
Predicted	HLA-A*03:01	QMLRKNVEK
Predicted	HLA-A*03:01	RLRMSLQEK
Predicted	HLA-A*03:01	RVAAMSVAK
Predicted	HLA-A*03:01	SLNDDISLYK
Predicted	HLA-A*03:01	RTYANFSITK
Predicted	HLA-A*03:01	KLLKSVGAQK
Predicted	HLA-A*03:01	ALSPLSLGK
Predicted	HLA-A*03:01	HLSPFVTEK
Predicted	HLA-A*03:01	ASLRKMVKK
Predicted	HLA-A*03:01	IIRKEIPAK
Predicted	HLA-A*03:01	RLARRGGVK
Predicted	HLA-A*03:01	VIRDFNTNK
Predicted	HLA-A*03:01	RLLQPKLLK
Predicted	HLA-A*03:01	SAAAPALQK
Predicted	HLA-A*03:01	SLIRGGTRK
Predicted	HLA-A*03:01	SLDLVTMKK
Predicted	HLA-A*03:01	AMTQPPPEK
Predicted	HLA-A*03:01	SIIKRRIRK
Predicted	HLA-A*03:01	SVYVYRPLK
Predicted	HLA-A*03:01	SLIKLNFSK
Predicted	HLA-A*03:01	VVADGLFSK
Predicted	HLA-A*03:01	GNVYIHPTAK
Predicted	HLA-A*03:01	RVMHQIISK
Predicted	HLA-A*03:01	ATRRAFLKK
Predicted	HLA-A*03:01	SLFIDRTIVK
Predicted	HLA-A*03:01	TLFAGHLVK
Predicted	HLA-A*03:01	AVMISAIEK
Predicted	HLA-A*03:01	KLSTSGAIK
Predicted	HLA-A*03:01	KLLNPSLQK
Predicted	HLA-A*03:01	YIYKWPAEK
Predicted	HLA-A*03:01	VLVGDGGTGK
Predicted	HLA-A*03:01	ALVQHYSKK
Predicted	HLA-A*03:01	KLLGTVVALK
Predicted	HLA-A*03:01	RTVTCPMSGK
Predicted	HLA-A*03:01	AVMNPINEYK
Predicted	HLA-A*03:01	MLKNTMTTK
Predicted	HLA-A*03:01	KVFTTNFGK
Predicted	HLA-A*03:01	FTAPGLHLK
Predicted	HLA-A*03:01	TLASPEQLEK
Predicted	HLA-A*03:01	KVFPKEKLK
Predicted	HLA-A*03:01	AGTMTGMLYK
Predicted	HLA-A*03:01	GLQADLSSFK
Predicted	HLA-A*03:01	ALFGANANRK
Predicted	HLA-A*03:01	REMFDKASLK
Predicted	HLA-A*03:01	KTSIPAPLEK
Predicted	HLA-A*03:01	KVWDLRQNK
Predicted	HLA-A*03:01	GLTPKKLYK
Predicted	HLA-A*03:01	ALINAAIQK
Predicted	HLA-A*03:01	VLYELASLK
Predicted	HLA-A*03:01	LLYPEVFEK
Predicted	HLA-A*03:01	RVISEGMLWK
Predicted	HLA-A*03:01	KTMFRIPWK
Predicted	HLA-A*03:01	RTSPDTLRR
Predicted	HLA-A*03:01	VIIDTLITK
Predicted	HLA-A*03:01	RAGSRPTQK
Predicted	HLA-A*03:01	RLYGRLSTR
Predicted	HLA-A*03:01	KLNGWYMEK
Predicted	HLA-A*03:01	KMMVAGFKK
Predicted	HLA-A*03:01	KTFDYKAVK
Predicted	HLA-A*03:01	ALATIPSRK
Predicted	HLA-A*03:01	ATLYKSPSQK
Predicted	HLA-A*03:01	RVMTVSFHK
Predicted	HLA-A*03:01	STTPTVPLK
Predicted	HLA-A*03:01	VLIDTHLFK
Predicted	HLA-A*03:01	IIFNIHPPLK
Predicted	HLA-A*03:01	KVVDSRMKK
Predicted	HLA-A*03:01	RVGTALPGK
Predicted	HLA-A*03:01	KLFLSNMER
Predicted	HLA-A*03:01	VVYGNVTFH
Predicted	HLA-A*03:01	TLISPIILK
Predicted	HLA-A*03:01	RLFRLASNY
Predicted	HLA-A*03:01	RTYELQSKK
Predicted	HLA-A*03:01	RLREVAFEY
Predicted	HLA-A*03:01	RLITAVVMK
Predicted	HLA-A*03:01	AMNESSSGK
Predicted	HLA-A*03:01	VTFDGQNFK
Predicted	HLA-A*03:01	KLKLVALHK
Predicted	HLA-A*03:01	ALFGKEADK
Predicted	HLA-A*03:01	RLLDTVWNK
Predicted	HLA-B*44:02	DMEEASQRKW
Predicted	HLA-B*44:02	EEKKELQVF
Predicted	HLA-B*44:02	EEKPKELPEW
Predicted	HLA-B*44:02	YEALKKLRTY
Predicted	HLA-B*44:02	FEQKESNGPVKVW
Predicted	HLA-B*44:02	SETAIQPSW
Predicted	HLA-B*44:02	MEGSDLNYY
Predicted	HLA-B*44:02	RESLVLPIY
Predicted	HLA-B*44:02	EEMNYITAI
Predicted	HLA-B*44:02	QEEASYMASDRTY
Predicted	HLA-B*44:02	AEKMGLETGW
Predicted	HLA-B*44:02	AEFIATRSM
Predicted	HLA-B*44:02	MEIYSTTLW
Predicted	HLA-B*44:02	HGENLKTEQW
Predicted	HLA-B*44:02	AEARHSRLF
Predicted	HLA-B*44:02	KQEYSRYQRW
Predicted	HLA-B*44:02	EEDDDMKELENW
Predicted	HLA-B*44:02	AESIDLKQFF
Predicted	HLA-B*44:02	EEYYSGLKHF
Predicted	HLA-B*44:02	AEVPAGSGRPVMVW
Predicted	HLA-B*44:02	EESEVISLPF
Predicted	HLA-B*44:02	HELRQAIGLMGY
Predicted	HLA-B*44:02	LEVAGERGF
Predicted	HLA-B*44:02	NEVDFQEYCVF
Predicted	HLA-B*44:02	SELPQKYYW
Predicted	HLA-B*44:02	KEEDLLNNF
Predicted	HLA-B*44:02	AENLSRRVW
Predicted	HLA-B*44:02	MEQFPHLAF
Predicted	HLA-B*44:02	KEWISFGHRF
Predicted	HLA-B*44:02	GENPPPPGF
Predicted	HLA-B*44:02	AEWQGRRPEW
Predicted	HLA-B*44:02	VEGLLNISW
Predicted	HLA-B*44:02	GERTAGSRW
Predicted	HLA-B*44:02	WEEHVNRTGW
Predicted	HLA-B*44:02	QREYEAQQQY
Predicted	HLA-B*44:02	QENKGLREI
Predicted	HLA-B*44:02	QEIQQFAAL
Predicted	HLA-B*44:02	AEVDPDMSW
Predicted	HLA-B*44:02	STELDSNWSW
Predicted	HLA-B*44:02	QEATADVEW
Predicted	HLA-B*44:02	KEKVSSVFY
Predicted	HLA-B*44:02	QELIALYGY
Predicted	HLA-B*44:02	EEYDVPPRL
Predicted	HLA-B*44:02	APEIIIGKSY
Predicted	HLA-B*44:02	AELIQYQKRF
Predicted	HLA-B*44:02	GENLKLTTGKGW
Predicted	HLA-B*44:02	AEVLCNIEADTYW
Predicted	HLA-B*44:02	AELIPLVTTY
Predicted	HLA-B*44:02	SMELNESSRW
Predicted	HLA-B*44:02	NEKVGWLVEW
Predicted	HLA-B*44:02	GEVEWTGAW
Predicted	HLA-B*44:02	NETLPLHLY
Predicted	HLA-B*44:02	SEEVALVQLF
Predicted	HLA-B*44:02	AEVQSWMRY
Predicted	HLA-B*44:02	QEFYQDTYGQQW
Predicted	HLA-B*44:02	AEGESLESW
Predicted	HLA-B*44:02	SEFRYLFKW
Predicted	HLA-B*44:02	RELSAPARL
Predicted	HLA-B*44:02	DKENEVFRDW
Predicted	HLA-B*44:02	KTELDILKLW
Predicted	HLA-B*44:02	LEILDDRKQW
Predicted	HLA-B*44:02	MEIESTFHM
Predicted	HLA-B*44:02	TELQPVKTF
Predicted	HLA-B*44:02	QENLRREAF
Predicted	HLA-B*44:02	KESSRRSSF
Predicted	HLA-B*44:02	SETVLPSDSW
Predicted	HLA-B*44:02	REEPATSLW
Predicted	HLA-B*44:02	EEMNKEITW
Predicted	HLA-B*44:02	EEIDPFDVDSGREF
Predicted	HLA-B*44:02	RESPLVSAW
Predicted	HLA-B*44:02	TEIEDFPRF
Predicted	HLA-B*44:02	ALKENSYVKKF
Predicted	HLA-B*44:02	YEGPTQKLF
Predicted	HLA-B*44:02	AEAYLIEEMY
Predicted	HLA-B*44:02	KEFNVGKSF
Predicted	HLA-B*44:02	TELAEELLQW
Predicted	HLA-B*44:02	SEEPILKW
Predicted	HLA-B*44:02	LEYAPLGTVY
Predicted	HLA-B*44:02	GAELGPGLSW
Predicted	HLA-B*44:02	LENDLHILY
Predicted	HLA-B*44:02	APETRAVIKW
Predicted	HLA-B*44:02	NETGLARLL
Predicted	HLA-B*44:02	SELPPSATRF
Predicted	HLA-B*44:02	SEPVDSGALW
Predicted	HLA-B*44:02	RSEADVAQQF
Predicted	HLA-B*44:02	KESPFRHVFW
Predicted	HLA-B*44:02	NEKVILKLDY
Predicted	HLA-B*44:02	RELGPRLEETKW
Predicted	HLA-B*44:02	QELWRKKQSDVMRF
Predicted	HLA-B*44:02	AEATRGHREY
Predicted	HLA-B*44:02	TEATPSSTF
Predicted	HLA-B*44:02	EEAKLYGIQAF
Predicted	HLA-B*44:02	AENYTSILF
Predicted	HLA-B*44:02	EEPKLQFSY
Predicted	HLA-B*44:02	QSEIKDVLVW
Predicted	HLA-B*44:02	EEIPVLEYPMQQW
Predicted	HLA-B*44:02	LEIMTKRSNY
Predicted	HLA-B*44:02	EELVSRHPF
Predicted	HLA-B*44:02	AEFTSPPSLF
Predicted	HLA-B*44:02	KMEADARSIY
Predicted	HLA-B*44:02	SNEGDAIKVF
Predicted	HLA-B*44:02	AEILDEMRAQLESW
Predicted	HLA-B*44:02	SECMNETEW
Predicted	HLA-B*44:02	ATENDIANFF
Predicted	HLA-B*44:02	RELSGAEEW
Predicted	HLA-B*44:02	LENEDLKLW
Predicted	HLA-B*44:02	AEMAPQIDY
Predicted	HLA-B*44:02	QEQVTPVKY
Predicted	HLA-B*44:02	AEAEELKPF
Predicted	HLA-B*44:02	SELTLGQIW
Predicted	HLA-B*44:02	AEKLEIAKGY
Predicted	HLA-B*44:02	SSEMKVSSTW
Predicted	HLA-B*44:02	AELARSTRPQAW
Predicted	HLA-B*44:02	TEIWFLDRALYW
Predicted	HLA-B*44:02	RDYGPPIDLW
Predicted	HLA-B*44:02	AEIDSLWEI
Predicted	HLA-B*44:02	MEAEVCITF
Predicted	HLA-B*44:02	EEWNSRKNW
Predicted	HLA-B*44:02	KEEDAGRYW
Predicted	HLA-B*44:02	TEEQPVASW
Predicted	HLA-B*44:02	GETLVAEAY
Predicted	HLA-B*44:02	EELASSLLY
Predicted	HLA-B*44:02	AEPLTMPGY
Predicted	HLA-B*44:02	AEKNGTIRFY
Predicted	HLA-B*44:02	EEMLLPRFF
Predicted	HLA-B*44:02	TEAELGGDAW
Predicted	HLA-B*44:02	RELNPRIGTF
Predicted	HLA-B*44:02	SETKPWAVY
Predicted	HLA-B*44:02	SEAPASEPGY
Predicted	HLA-B*44:02	EETKAKMTPTKKY
Predicted	HLA-B*44:02	VEQEFFRLW
Predicted	HLA-B*44:02	REMDGYRFW
Predicted	HLA-B*44:02	AEKYVEKLF
Predicted	HLA-B*44:02	RENGRIQCF
Predicted	HLA-B*44:02	AEVELSARRLRAW
Predicted	HLA-B*44:02	SDGESHSDHYW
Predicted	HLA-B*44:02	EENSDVTSW
Predicted	HLA-B*44:02	KEIYKYEAPW
Predicted	HLA-B*44:02	EKEFEPLLNW
Predicted	HLA-B*44:02	AERAGYDKLW
Predicted	HLA-B*44:02	SELPAVKKM
Predicted	HLA-B*44:02	QEIQERKKF
Predicted	HLA-B*44:02	AEVKSRTTLF
Predicted	HLA-B*44:02	AELEGNSNSLW
Predicted	HLA-B*44:02	SEATENNVAW
Predicted	HLA-B*44:02	NEVRKICSDIRQKW
Predicted	HLA-B*44:02	YETMGRALRY
Predicted	HLA-B*44:02	EEYKVPDGM
Predicted	HLA-B*44:02	AELLQDLGW
Predicted	HLA-B*44:02	SETLQSPGY
Predicted	HLA-B*44:02	EQHPAHPTW
Predicted	HLA-B*44:02	REVATRMQSF
Predicted	HLA-B*44:02	SLENGVFPRW
Predicted	HLA-B*44:02	AEPVSPLKHF
Predicted	HLA-B*44:02	EEQSGPFIW
Predicted	HLA-B*44:02	AEVNSDLIY
Predicted	HLA-B*44:02	IENMNHLKF
Predicted	HLA-B*44:02	AEAGASLQAY
Predicted	HLA-B*44:02	SEAIAAGIF
Predicted	HLA-B*44:02	SEAYLPHTF
Predicted	HLA-B*44:02	AEVLELAGNASKDL
Predicted	HLA-B*44:02	YELGVVRKF
Predicted	HLA-B*44:02	SLESSPAQNW
Predicted	HLA-B*44:02	NEMTVTHIF
Predicted	HLA-B*44:02	DEAHCVSQW
Predicted	HLA-B*44:02	MEQALGMLF
Predicted	HLA-B*44:02	FEEGSWGRW
Predicted	HLA-B*44:02	IEKKLPRLY
Predicted	HLA-B*44:02	KEMQDLSEF
Predicted	HLA-B*44:02	AEQKLNSVW
Predicted	HLA-B*44:02	EEGDIVYRLY
Predicted	HLA-B*44:02	SEAVAPGTRF
Predicted	HLA-B*44:02	SELLAGVKAY
Predicted	HLA-B*44:02	GEKPKAFIHW
Predicted	HLA-B*44:02	QEMLGEQGF
Predicted	HLA-B*44:02	ERETTGIQVW
Predicted	HLA-B*44:02	EEQKQLMLY
Predicted	HLA-B*44:02	DEIADKAEW
Predicted	HLA-B*44:02	EQELLDFTNW
Predicted	HLA-B*44:02	LESIDKIARW
Predicted	HLA-B*44:02	QEQQASCTW
Predicted	HLA-B*44:02	SEFPSIKTEF
Predicted	HLA-B*44:02	AELSESLRNRAEEW
Predicted	HLA-B*44:02	SQEDMPHNQF
Predicted	HLA-B*44:02	SENAAEWKKLF
Predicted	HLA-B*44:02	REPLAVHTW
Predicted	HLA-B*44:02	AEVLARTDW
Predicted	HLA-B*44:02	GESTTAHFF
Predicted	HLA-B*44:02	KEQDDGELW
Predicted	HLA-B*44:02	QEYRLRELF
Predicted	HLA-B*44:02	ASEDDFVKEF
Predicted	HLA-B*44:02	EEVVSIALY
Predicted	HLA-B*44:02	KEISVEKSLY
Predicted	HLA-B*44:02	KENQTAVDVF
Predicted	HLA-B*44:02	DEMNVKVLDF
Predicted	HLA-B*44:02	QEYDALAKV
Predicted	HLA-B*44:02	AEGKISETTARTY
Predicted	HLA-B*44:02	EEKGQNISW
Predicted	HLA-B*44:02	SESDGEENIGW
Predicted	HLA-B*44:02	SELMQKVSGY
Predicted	HLA-B*44:02	SEYGVAPEW
Predicted	HLA-B*44:02	SGEFSSGRKW
Predicted	HLA-B*44:02	AEAPQVVEI
Predicted	HLA-B*44:02	EESEETVLY
Predicted	HLA-B*44:02	EESLLSKLF
Predicted	HLA-B*44:02	AENSPLIQTL
Predicted	HLA-B*44:02	REILLQGRLY
Predicted	HLA-B*44:02	GEMSESFPY
Predicted	HLA-B*44:02	QSETKGIWMW
Predicted	HLA-B*44:02	EESPLGAKF
Predicted	HLA-B*44:02	NEVDDRGLY
Predicted	HLA-B*44:02	KEINTQILF
Predicted	HLA-B*44:02	AEMLRDATRGW
Predicted	HLA-B*44:02	QEIADGLRL
Predicted	HLA-B*44:02	KEIDKGMW
Predicted	HLA-B*44:02	TEMRFPLPHAW
Predicted	HLA-B*44:02	RELPPAAEF
Predicted	HLA-B*44:02	SENLSLFLW
Predicted	HLA-B*44:02	TEAPLGAVLHQW
Predicted	HLA-B*44:02	AEFPPLDDY
Predicted	HLA-B*44:02	GGEASPQRTW
Predicted	HLA-B*44:02	IEIQPKHIF
Predicted	HLA-B*44:02	SEIPGICHF
Predicted	HLA-B*44:02	FAEMNRGSNEW
Predicted	HLA-B*44:02	EDELQIPVKW
Predicted	HLA-B*44:02	GEAVTDHPDRLWAW
Predicted	HLA-B*44:02	SELAGERRF
Predicted	HLA-B*44:02	AEDMEIDIPHVW
Predicted	HLA-B*44:02	AERSLLVQSY
Predicted	HLA-B*44:02	AEYQDLTF
Predicted	HLA-B*44:02	VETPVGFAW
Predicted	HLA-B*44:02	AEFLQTGGDPEW
Predicted	HLA-B*44:02	AAEHRELMAW
Predicted	HLA-B*44:02	RENCKPLRRY
Predicted	HLA-B*44:02	QEMNYIQKTL
Predicted	HLA-B*44:02	MEAEILKEI
Predicted	HLA-B*44:02	LEAGVGGRF
Predicted	HLA-B*44:02	QIELDLNRTF
Predicted	HLA-B*44:02	EEQILESLAW
Predicted	HLA-B*44:02	SELSEETSW
Predicted	HLA-B*44:02	AELAEIPEGY
Predicted	HLA-B*44:02	EEAELSLSL
Predicted	HLA-B*44:02	NEAGGHPDARQLW
Predicted	HLA-B*44:02	NKEVLHGKKW
Predicted	HLA-B*44:02	AEAEVLFSF
Predicted	HLA-B*44:02	DEALIGRWSW
Predicted	HLA-B*44:02	AELEKINAEF
Predicted	HLA-B*44:02	REQALAKQF
Predicted	HLA-B*44:02	SNENDIITHF
Predicted	HLA-B*44:02	KESRLDTFW
Predicted	HLA-B*07:02	LPLCGRRTAL
Predicted	HLA-B*07:02	FPMRGRGGF
Predicted	HLA-B*07:02	HPRQLYLSV
Predicted	HLA-B*07:02	KPFSQHVRKL
Predicted	HLA-B*07:02	RPMPDIDTLM
Predicted	HLA-B*07:02	IPKLPAVSFL
Predicted	HLA-B*07:02	RPYQHGADM
Predicted	HLA-B*07:02	KPVAVSEL
Predicted	HLA-B*07:02	EPIPSHLAL
Predicted	HLA-B*07:02	SPQNAFQTL
Predicted	HLA-B*07:02	LPEGGITAI
Predicted	HLA-B*07:02	HDFPNIPGKSL
Predicted	HLA-B*07:02	RPAMWKMML
Predicted	HLA-B*07:02	TPQVKGGAL
Predicted	HLA-B*07:02	KPKIESPKL
Predicted	HLA-B*07:02	RPEQPFIVL
Predicted	HLA-B*07:02	GPANWGYVL
Predicted	HLA-B*07:02	SPASTTTTRRHL
Predicted	HLA-B*07:02	MPTDRILRL
Predicted	HLA-B*07:02	KPRSPKRKL
Predicted	HLA-B*07:02	SPVGSPGPL
Predicted	HLA-B*07:02	KPKTLHELL
Predicted	HLA-B*07:02	LTPSQIGVIL
Predicted	HLA-B*07:02	IPNDPGFVV
Predicted	HLA-B*07:02	APMVDQSEL
Predicted	HLA-B*07:02	QPSAAYLSM
Predicted	HLA-B*07:02	VPNAPPAYEKL
Predicted	HLA-B*07:02	APRFPSNII
Predicted	HLA-B*07:02	TPLPRKRQL
Predicted	HLA-B*07:02	MPAYHSSL
Predicted	HLA-B*07:02	MPNGTPVNL
Predicted	HLA-B*07:02	GPYGCKDAL
Predicted	HLA-B*07:02	APRISLAEM
Predicted	HLA-B*07:02	GPAPPDAAL
Predicted	HLA-B*07:02	RPRAPNPSGM
Predicted	HLA-B*07:02	VPRPSLHQAV
Predicted	HLA-B*07:02	KVPHVALQAL
Predicted	HLA-B*07:02	SPRSITSTPL
Predicted	HLA-B*07:02	RPQKGRLAAL
Predicted	HLA-B*07:02	APNPGGGDL
Predicted	HLA-B*07:02	VPKAKKKAPL
Predicted	HLA-B*07:02	SKPRLAGENL
Predicted	HLA-B*07:02	MARTPHWAL
Predicted	HLA-B*07:02	APYPGSLPL
Predicted	HLA-B*07:02	LPREYVLYL
Predicted	HLA-B*07:02	APRPPATV
Predicted	HLA-B*07:02	KPRKSTVGTL
Predicted	HLA-B*07:02	APRPVSMENGL
Predicted	HLA-B*07:02	AAPRPPFSTM
Predicted	HLA-B*07:02	SPANLAVYTAL
Predicted	HLA-B*07:02	SPRSSSPPI
Predicted	HLA-B*07:02	FPAVRLAL
Predicted	HLA-B*07:02	GPQAGGTTL
Predicted	HLA-B*07:02	APKELVIPL
Predicted	HLA-B*07:02	SPGDFRTNM
Predicted	HLA-B*07:02	IPYIIHTVL
Predicted	HLA-B*07:02	RPKPSASEV
Predicted	HLA-B*07:02	RLPVPRAKIHSL
Predicted	HLA-B*07:02	HPYLEPRHF
Predicted	HLA-B*07:02	RPRSSDLSGL
Predicted	HLA-B*07:02	KPRLTRTAV
Predicted	HLA-B*07:02	KPQQQAPAM
Predicted	HLA-B*07:02	RPLDAHLAL
Predicted	HLA-B*07:02	RPVAKVMAL
Predicted	HLA-B*07:02	LPNGRSVSL
Predicted	HLA-B*07:02	KPQPPARPPPPVL
Predicted	HLA-B*07:02	RPVTPPRGMI
Predicted	HLA-B*07:02	SAAEKRRQL
Predicted	HLA-B*07:02	LPRGGGASA
Predicted	HLA-B*07:02	AVPQGSKLEL
Predicted	HLA-B*07:02	RPPSISITL
Predicted	HLA-B*07:02	TPVPPRGRL
Predicted	HLA-B*07:02	IPVYVKHSI
Predicted	HLA-B*07:02	TPNFLQMQL
Predicted	HLA-B*07:02	SPYQGGVFFL
Predicted	HLA-B*07:02	KPDADGSTVL
Predicted	HLA-B*07:02	VPEDIRAAL
Predicted	HLA-B*07:02	APIPNNNPI
Predicted	HLA-B*07:02	TPGWPTTLL
Predicted	HLA-B*07:02	KPQGFRDTV
Predicted	HLA-B*07:02	LGPQPTRSAL
Predicted	HLA-B*07:02	SPSPGTSWTTRSQL
Predicted	HLA-B*07:02	SPQLSKGSL
Predicted	HLA-B*07:02	RPPRPSTPDL
Predicted	HLA-B*07:02	YPARGSRNIL
Predicted	HLA-B*07:02	VPRDAGHPL
Predicted	HLA-B*07:02	APGQGGGGGL
Predicted	HLA-B*07:02	SPANPITVEM
Predicted	HLA-B*07:02	APRALSLLSL
Predicted	HLA-B*07:02	RPPVPAPPAL
Predicted	HLA-B*07:02	YPGKPRNRM
Predicted	HLA-B*07:02	IPRSDLNGL
Predicted	HLA-B*07:02	FPRMRAMSL
Predicted	HLA-B*07:02	SPPRPTTLSL
Predicted	HLA-B*07:02	FPAPRGTPL
Predicted	HLA-B*07:02	QPAPAPAPL
Predicted	HLA-B*07:02	RPMGFGDDV
Predicted	HLA-B*07:02	SPSGVTSRL
Predicted	HLA-B*07:02	RRPYEKGRLI
Predicted	HLA-B*07:02	APLLAAAGL
Predicted	HLA-B*07:02	TPWETHKGAL
Predicted	HLA-B*07:02	KPLTMERHEM
Predicted	HLA-B*07:02	APAQARPTV
Predicted	HLA-B*07:02	SPRAPVSPL
Predicted	HLA-B*07:02	TPRAGRSAI
Predicted	HLA-B*07:02	MPPKGVRHTM
Predicted	HLA-B*07:02	APYSPYAL
Predicted	HLA-B*07:02	QPRPTLTL
Predicted	HLA-B*07:02	SPAPRPSSL
Predicted	HLA-B*07:02	QPMPASSPV
Predicted	HLA-B*07:02	SPRHPDVSM
Predicted	HLA-B*07:02	HPKINAESL
Predicted	HLA-B*07:02	HPSLVKAL
Predicted	HLA-B*07:02	SPGQAAPAM
Predicted	HLA-B*07:02	APKAKKSKM
Predicted	HLA-B*07:02	SPKPLPGPHL
Predicted	HLA-B*07:02	SPQENRPSL
Predicted	HLA-B*07:02	APVVVRLGL
Predicted	HLA-B*07:02	APREWLSTL
Predicted	HLA-B*07:02	GPPRALGSL
Predicted	HLA-B*07:02	IPKNSPPTL
Predicted	HLA-B*07:02	KPHGPEAAL
Predicted	HLA-B*07:02	RPAGDRTF
Predicted	HLA-B*07:02	RPDRVGSEL
Predicted	HLA-B*07:02	APLAKRRKM
Predicted	HLA-B*07:02	SPYYSRGGY
Predicted	HLA-B*07:02	SPRAGLQPL
Predicted	HLA-B*07:02	APMSPRISSPM
Predicted	HLA-B*07:02	KPREIGGRL
Predicted	HLA-B*07:02	SPTKAVPAL
Predicted	HLA-B*07:02	KPSPEPRAQM
Predicted	HLA-B*07:02	GPFGAVTNV
Predicted	HLA-B*07:02	GPIHSPVEL
Predicted	HLA-B*07:02	RGPRGEGGAM
Predicted	HLA-B*07:02	IPHYSGRVI
Predicted	HLA-B*07:02	IPAPPSSQL
Predicted	HLA-B*07:02	GPRPPSARDLQLAL
Predicted	HLA-B*07:02	VPESIMLEM
Predicted	HLA-B*07:02	HPIRIAAEL
Predicted	HLA-B*07:02	APVQHVKISL
Predicted	HLA-B*07:02	SSPRGPGCSL
Predicted	HLA-B*07:02	LPRPPETTAV
Predicted	HLA-B*07:02	VPKSPAFAL
Predicted	HLA-B*07:02	FPRGAQPAPL
Predicted	HLA-B*07:02	VPNSGSSAL
Predicted	HLA-B*07:02	KPRAKPPPI
Predicted	HLA-B*07:02	TPFLKVEPF
Predicted	HLA-B*07:02	VPRISRTAI
Predicted	HLA-B*07:02	VPRLSVGSV
Predicted	HLA-B*07:02	APSGSQGVL
Predicted	HLA-B*07:02	GPAGGQQVDL
Predicted	HLA-B*07:02	SPAASAAI
Predicted	HLA-B*07:02	APRAPSASPL
Predicted	HLA-B*07:02	LPAETMRIVL
Predicted	HLA-B*07:02	APEPMTMAL
Predicted	HLA-B*07:02	APGSPGTLAL
Predicted	HLA-B*07:02	GPLQHHNLL
Predicted	HLA-B*07:02	APAPRVAV
Predicted	HLA-B*07:02	GPFDLRSAL
Predicted	HLA-B*07:02	TPRSNLAKEL
Predicted	HLA-B*07:02	GPRHVAVAM
Predicted	HLA-B*07:02	KPKLNTLKL
Predicted	HLA-B*07:02	RPRKTAKLI
Predicted	HLA-B*07:02	KARERLEL
Predicted	HLA-B*07:02	NPHDIRLLL
Predicted	HLA-B*07:02	APSLTPPQL
Predicted	HLA-B*07:02	FPHPLRLRL
Predicted	HLA-B*07:02	SPRPTSAPA
Predicted	HLA-B*07:02	LIRTIRNAM
Predicted	HLA-B*07:02	APIGIRVM
Predicted	HLA-B*07:02	RPEWAWLGL
Predicted	HLA-B*07:02	GPVHISGQHL
Predicted	HLA-B*07:02	VPRLPFEVL
Predicted	HLA-B*07:02	TPMAPGSYL
Predicted	HLA-B*07:02	NPALLPALL
Predicted	HLA-B*07:02	IPPILRPSL
Predicted	HLA-B*07:02	KPLPRAGKL
Predicted	HLA-B*07:02	FPRGVSRSL
Predicted	HLA-B*07:02	RPPSGIRPL
Predicted	HLA-B*07:02	GPRDTQALL
Predicted	HLA-B*07:02	SPAGAAVGI
Predicted	HLA-B*07:02	GPYKGRSTEL
Predicted	HLA-B*07:02	SPREVQVTM
Predicted	HLA-B*07:02	QPQLANGAL
Predicted	HLA-B*07:02	GPAGPPGPI
Predicted	HLA-B*07:02	IPNGNTSEL
Predicted	HLA-B*07:02	FPSDTFHTM
Predicted	HLA-B*07:02	SPAAPEAAL
Predicted	HLA-B*07:02	YPQVQILRAL
Predicted	HLA-B*07:02	SPNDPIFVL
Predicted	HLA-B*07:02	APWDRQNPL
Predicted	HLA-B*07:02	RPRFDPVGPL
Predicted	HLA-B*07:02	KPNKKARVL
Predicted	HLA-B*07:02	SPVSTPAVL
Predicted	HLA-B*07:02	GPKGSTLKAL
Predicted	HLA-B*07:02	LPEITVRSVL
Predicted	HLA-B*07:02	RPIYRGKPV
Predicted	HLA-B*07:02	SPMATTSTL
Predicted	HLA-B*07:02	APGMKKIKL
Predicted	HLA-B*07:02	AGPRAGGSVV
Predicted	HLA-B*07:02	SPCAVSSTL
Predicted	HLA-B*07:02	KPKPSRPEL
Predicted	HLA-B*07:02	YPYPRAPVF
Predicted	HLA-B*07:02	FPNGKSHTF
Predicted	HLA-B*07:02	KPRAPQAPL
Predicted	HLA-B*07:02	APGGGRGAL
Predicted	HLA-B*07:02	APREKIVIL
Predicted	HLA-B*07:02	APRWDQRTF
Predicted	HLA-B*07:02	RPGAHAKV
Predicted	HLA-B*07:02	KPEELRQAL
Predicted	HLA-B*07:02	APSGPSYAI
Predicted	HLA-B*07:02	APSLGTSSL
Predicted	HLA-B*07:02	KPKQKGRSSTASL
Predicted	HLA-B*07:02	IPVQRHVTM
Predicted	HLA-B*07:02	RPRALEISAF
Predicted	HLA-B*07:02	SRPIKTATTL
Predicted	HLA-B*07:02	RPNSKPMAL
Predicted	HLA-B*07:02	LPHPPGAPL
Predicted	HLA-B*07:02	VPKGGGLPM
Predicted	HLA-B*07:02	RPFVLTRSF
Predicted	HLA-B*07:02	APFGEYTVL
Predicted	HLA-B*07:02	APSGGGASF
Predicted	HLA-B*07:02	IDPADTRLVL
Predicted	HLA-B*07:02	APSPQREVL
Predicted	HLA-B*07:02	VPLPSKFTL
Predicted	HLA-B*07:02	RPRDSNELV
Predicted	HLA-B*07:02	SPKADVKNL
Predicted	HLA-B*07:02	RPRPPGRPV
Predicted	HLA-B*07:02	KPRKLLPSL
Predicted	HLA-B*07:02	RPPPQTNLL
Predicted	HLA-B*07:02	SPVKIKSVSM
Predicted	HLA-B*07:02	SPLLRLAGVQL
Predicted	HLA-B*07:02	SPATWLQPAL
Predicted	HLA-B*07:02	IPLPPGTHL
Predicted	HLA-B*07:02	GPYPYTLKL
Predicted	HLA-B*07:02	FPYGEHLEM
Predicted	HLA-B*07:02	APKEKGITA
Predicted	HLA-B*07:02	APREDMTPL
Predicted	HLA-B*07:02	KPLNYGHAL
Predicted	HLA-B*07:02	RPDWLLTSF
Predicted	HLA-B*07:02	APAALEAAL
Predicted	HLA-B*07:02	GPQISVSEF
Predicted	HLA-B*07:02	APASALVRI
Predicted	HLA-B*07:02	SSPNDFSVSL
Predicted	HLA-B*07:02	SPSHIIRPL
Predicted	HLA-B*07:02	RARGPRAVL
Predicted	HLA-B*07:02	APTKPLVLSL
Predicted	HLA-B*07:02	APHFGHYRTGGGAM
Predicted	HLA-B*07:02	HPSGLTDSL
Predicted	HLA-B*07:02	VPPKPRQAL
Observed	HLA-A*02:01	FLAGEGMTV
Observed	HLA-A*02:01	RLLSFVVLA
Observed	HLA-A*02:01	ALAPSSPL
Observed	HLA-A*02:01	LLAPIVFVL
Observed	HLA-A*02:01	ALESTVSSV
Observed	HLA-A*02:01	PLLLLLLGL
Observed	HLA-A*02:01	ALAPASTQSPA
Observed	HLA-A*02:01	GLAPTSPHL
Observed	HLA-A*02:01	ILYSGSGILR
Observed	HLA-A*02:01	GLAAQPPAA
Observed	HLA-A*02:01	MLGVNQGEGL
Observed	HLA-A*02:01	KLFTQIFGVGV
Observed	HLA-A*02:01	KLLQESYKL
Observed	HLA-A*02:01	KLLPDTILEKL
Observed	HLA-A*02:01	FLAQRAVEL
Observed	HLA-A*02:01	FIPVALFV
Observed	HLA-A*02:01	TLFDHAPDKLSV
Observed	HLA-A*02:01	TLSDIVVTL
Observed	HLA-A*02:01	SLLRALERL
Observed	HLA-A*02:01	RLVDLDWRV
Observed	HLA-A*02:01	HLTEDTPKV
Observed	HLA-A*02:01	VVVEYLRAV
Observed	HLA-A*02:01	VLLGHIFY
Observed	HLA-A*02:01	FLWEAESHA
Observed	HLA-A*02:01	QLSEAKIKV
Observed	HLA-A*02:01	KLAEFIDFL
Observed	HLA-A*02:01	YLLIEEDIRDLAA
Observed	HLA-A*02:01	TLMERTVSL
Observed	HLA-A*02:01	KLFQLPTPPL
Observed	HLA-A*02:01	MLYEKLLTA
Observed	HLA-A*02:01	RLNEAAVTV
Observed	HLA-A*02:01	ALTWLIPTL
Observed	HLA-A*02:01	SQWSLQHEI
Observed	HLA-A*02:01	TLLEEIKAL
Observed	HLA-A*02:01	LLLDKDDSK
Observed	HLA-A*02:01	KLAEGVLDV
Observed	HLA-A*02:01	KLMDYIDEL
Observed	HLA-A*02:01	KLVDCIIEV
Observed	HLA-A*02:01	ILWEHLEIL
Observed	HLA-A*02:01	LLDERLVTL
Observed	HLA-A*02:01	ALGHVIVLL
Observed	HLA-A*02:01	GLLNNIAEV
Observed	HLA-A*02:01	MLSQDAPTV
Observed	HLA-A*02:01	FLTAVAHRL
Observed	HLA-A*02:01	GLYHTSPSL
Observed	HLA-A*02:01	FSITKSVEL
Observed	HLA-A*02:01	KLQDQIFNL
Observed	HLA-A*02:01	KVLGALLFV
Observed	HLA-A*02:01	YLGLLENVRV
Observed	HLA-A*02:01	QSETEANV
Observed	HLA-A*02:01	ALFISPALI
Observed	HLA-A*02:01	RLGPVPPGL
Observed	HLA-A*02:01	AMEQSIKSV
Observed	HLA-A*02:01	YLFDLPLKV
Observed	HLA-A*02:01	SLLDRFLAT
Observed	HLA-A*02:01	TLHSIIISL
Observed	HLA-A*02:01	HLADLADFAL
Observed	HLA-A*02:01	RRKKKITDVLA
Observed	HLA-A*02:01	ILTGTPPGV
Observed	HLA-A*02:01	GLIDTKELEPL
Observed	HLA-A*02:01	KLSEYEMSI
Observed	HLA-A*02:01	MLENYSLLL
Observed	HLA-A*02:01	KILNGKGILPT
Observed	HLA-A*02:01	KLLSFTHKL
Observed	HLA-A*02:01	ALSQFHAAV
Observed	HLA-A*02:01	AVRLLLPGELAKHA
Observed	HLA-A*02:01	LLKVVDLGNA
Observed	HLA-A*02:01	SLMDPNKFLLLV
Observed	HLA-A*02:01	QLLELRKIL
Observed	HLA-A*02:01	KLLVTVTAV
Observed	HLA-A*02:01	VLDKLLLYL
Observed	HLA-A*02:01	VMFRTPLASV
Observed	HLA-A*02:01	FLLGSVVHEV
Observed	HLA-A*02:01	VLFEVAWEV
Observed	HLA-A*02:01	ALREASELL
Observed	HLA-A*02:01	TLYDHVDEV
Observed	HLA-A*02:01	TLLSNSISV
Observed	HLA-A*02:01	EPSVPVQPL
Observed	HLA-A*02:01	VMAPRALL
Observed	HLA-A*02:01	ALADTVFST
Observed	HLA-A*02:01	PVEVPSKQEEK
Observed	HLA-A*02:01	QQQQQQQQF
Observed	HLA-A*02:01	DLLLRLEP
Observed	HLA-A*02:01	FLTAAIILL
Observed	HLA-A*02:01	RLQEGDLPNA
Observed	HLA-A*02:01	FLIETGPRGV
Observed	HLA-A*02:01	QLAPAVPGL
Observed	HLA-A*02:01	LLMIFSHQL
Observed	HLA-A*02:01	YLINFEIRSL
Observed	HLA-A*02:01	VLMDLKALLL
Observed	HLA-A*02:01	KLLDKISEL
Observed	HLA-A*02:01	SLSSVLSHV
Observed	HLA-A*02:01	HVDSTLLQV
Observed	HLA-A*02:01	LLPTGLSSL
Observed	HLA-A*02:01	TLSNLWIFL
Observed	HLA-A*02:01	ELKIEEYV
Observed	HLA-A*02:01	VLAPHLTRA
Observed	HLA-A*02:01	YTTDVVASV
Observed	HLA-A*02:01	ILGTEDLIVEV
Observed	HLA-A*02:01	YLQAHTQSV
Observed	HLA-A*02:01	ILVDPIQVV
Observed	HLA-A*02:01	ALASVAYQV
Observed	HLA-A*02:01	ALAWLDVTL
Observed	HLA-A*02:01	SLIEKPPIL
Observed	HLA-A*02:01	VLYENKVAV
Observed	HLA-A*02:01	KLLKYLEAV
Observed	HLA-A*02:01	KLMDQLEAL
Observed	HLA-A*02:01	FLLQLHWRL
Observed	HLA-A*02:01	SLLEEKLLPVL
Observed	HLA-A*02:01	ALWMRLLPLLA
Observed	HLA-A*02:01	YLDQRELLL
Observed	HLA-A*02:01	GIKEDTEEHHL
Observed	HLA-A*02:01	HLMEENMIVYV
Observed	HLA-A*02:01	LLLDTEGFVK
Observed	HLA-A*02:01	QLFGGQLGQI
Observed	HLA-A*02:01	KLKEHLVFTV
Observed	HLA-A*02:01	FLDHIIASV
Observed	HLA-A*02:01	RQWLAIQKL
Observed	HLA-A*02:01	SVMEYVTAV
Observed	HLA-A*02:01	ALLSIIATV
Observed	HLA-A*02:01	NQIGAKFWEV
Observed	HLA-A*02:01	FLDIILKTV
Observed	HLA-A*02:01	ILLPEEQQLLL
Observed	HLA-A*02:01	LLHEVPHEV
Observed	HLA-A*02:01	KLFSLEHFL
Observed	HLA-A*02:01	FMNSSIQCV
Observed	HLA-A*02:01	TLVQSTLTLQL
Observed	HLA-A*02:01	ALVGVVKEA
Observed	HLA-A*02:01	YLEDKSYKL
Observed	HLA-A*02:01	KSLPGQNED
Observed	HLA-A*02:01	ALNRLFQQI
Observed	HLA-A*02:01	ILSESANRIFL
Observed	HLA-A*02:01	SLVENIERLKV
Observed	HLA-A*02:01	FLFLDRTYV
Observed	HLA-A*02:01	GLLEGLVEV
Observed	HLA-A*02:01	ILMGDKSENVQDL
Observed	HLA-A*02:01	LLGTLPIGA
Observed	HLA-A*02:01	LLPEIMPGL
Observed	HLA-A*02:01	AVRALKSLSKKY
Observed	HLA-A*02:01	VLAVLGAVVAV
Observed	HLA-A*02:01	RIADLSYTV
Observed	HLA-A*02:01	KRVLLYVRKE
Observed	HLA-A*02:01	KLVQEALEAV
Observed	HLA-A*02:01	TLASSLHTL
Observed	HLA-A*02:01	QPQNVTSL
Observed	HLA-A*02:01	SASTVAIPAI
Observed	HLA-A*02:01	RQADFVQVL
Observed	HLA-A*02:01	RLYDPASGTISL
Observed	HLA-A*02:01	KLWTGGLDNTV
Observed	HLA-A*02:01	KLQNLNIFL
Observed	HLA-A*02:01	KLLGNIKNV
Observed	HLA-A*02:01	KILPDLNTV
Observed	HLA-A*02:01	KILDVLEEI
Observed	HLA-A*02:01	QLQDFDWQV
Observed	HLA-A*02:01	TILPKVMQV
Observed	HLA-A*02:01	VLWDLVDRIGI
Observed	HLA-A*02:01	SLTEYIHHL
Observed	HLA-A*02:01	PLEVSSVVI
Observed	HLA-A*02:01	ALLQRLEAL
Observed	HLA-A*02:01	ALIARVTNV
Observed	HLA-A*02:01	TVPAVTVSV
Observed	HLA-A*02:01	SLATPVVSV
Observed	HLA-A*02:01	FIIEKQPPQV
Observed	HLA-A*02:01	FIMEGTLTRV
Observed	HLA-A*02:01	GLAPFLLNAV
Observed	HLA-A*02:01	ALLDSAHLL
Observed	HLA-A*02:01	YLLDQHILI
Observed	HLA-A*02:01	TLPDPSPPA
Observed	HLA-A*02:01	SLYSGLLERL
Observed	HLA-A*02:01	RQIIQQNPSLLPAL
Observed	HLA-A*02:01	PSALARALTWR
Observed	HLA-A*02:01	SLAGSLRSV
Observed	HLA-A*02:01	MMPTPVILL
Observed	HLA-A*02:01	ILQLSLAL
Observed	HLA-A*02:01	SLMHVPPSL
Observed	HLA-A*02:01	VLMDEGAVLTL
Observed	HLA-A*02:01	YLFPGIPELL
Observed	HLA-A*02:01	YLYCTFISL
Observed	HLA-A*02:01	RLWNETVEL
Observed	HLA-A*02:01	LLPEGPPAI
Observed	HLA-A*02:01	ILDEAHERTI
Observed	HLA-A*02:01	LDIHTHEA
Observed	HLA-A*02:01	GLIKGSGTAEV
Observed	HLA-A*02:01	RLLEITEGSEFL
Observed	HLA-A*02:01	ALLRVTPFI
Observed	HLA-A*02:01	SVLGRIWKL
Observed	HLA-A*02:01	GLLKVVPQA
Observed	HLA-A*02:01	GLAKRVWSL
Observed	HLA-A*02:01	FLLPIKTVGV
Observed	HLA-A*02:01	GLTLSDLPL
Observed	HLA-A*02:01	SLLPVKPVEI
Observed	HLA-A*02:01	QLMQQMIQL
Observed	HLA-A*02:01	GLLDAVTYL
Observed	HLA-A*02:01	QLFEELGKGAFSV
Observed	HLA-A*02:01	RLRATCTLSG
Observed	HLA-A*02:01	AGQVGKEAEKF
Observed	HLA-A*02:01	RGVDLDQLLD
Observed	HLA-A*02:01	RLFDTQSKEKL
Observed	HLA-A*02:01	ALAGLSPV
Observed	HLA-A*02:01	NLFHYLTEV
Observed	HLA-A*02:01	YLLEKSRVL
Observed	HLA-A*02:01	TLVDFDNHL
Observed	HLA-A*02:01	VDSVLFGSLRGH
Observed	HLA-A*02:01	FLSEATATL
Observed	HLA-A*02:01	GLMNRRDAIA
Observed	HLA-A*02:01	WLMPVIPAL
Observed	HLA-A*02:01	MLYPKLISL
Observed	HLA-A*02:01	RLMANPEALKI
Observed	HLA-A*02:01	NLLDSNAVHHI
Observed	HLA-A*02:01	YLYKYLWRL
Observed	HLA-A*02:01	FLHAADVVL
Observed	HLA-A*02:01	FIMIKNLLL
Observed	HLA-A*02:01	ALDCSEVTV
Observed	HLA-A*02:01	SSSPLVVVSV
Observed	HLA-A*02:01	LLAPPPPSA
Observed	HLA-A*02:01	YLWQGVRVA
Observed	HLA-A*02:01	ALAVNISAA
Observed	HLA-A*02:01	LLRAPGAEL
Observed	HLA-A*02:01	ILLEGTMNL
Observed	HLA-A*02:01	KIWDPVHRV
Observed	HLA-A*02:01	TLPGPPKITL
Observed	HLA-A*02:01	VLLDSVEKL
Observed	HLA-A*02:01	SLLSHVEQL
Observed	HLA-A*02:01	SLDGHLQAV
Observed	HLA-A*02:01	FLVDMTMHL
Observed	HLA-A*02:01	VILRDSHGV
Observed	HLA-A*02:01	VLFTGVKEV
Observed	HLA-A*02:01	YLVSHPNEV
Observed	HLA-A*02:01	KLDVQPKCV
Observed	HLA-A*02:01	FSLPIKESEIIDF
Observed	HLA-A*02:01	VLYSIAEKV
Observed	HLA-A*02:01	SLPESTLLQAV
Observed	HLA-A*02:01	ALQEEQARL
Observed	HLA-A*02:01	KLQAQDPQI
Observed	HLA-A*02:01	FLNSEIHQV
Observed	HLA-A*02:01	SLSPGALIAL
Observed	HLA-A*02:01	ALIEQKVEL
Observed	HLA-A*02:01	LLFERATFL
Observed	HLA-A*02:01	ALAGPEVEAHL
Observed	HLA-A*02:01	WTLQATTMSGKIGA
Observed	HLA-A*02:01	LAQLRVLYL
Observed	HLA-A*02:01	YLDVSVGKIVA
Observed	HLA-A*02:01	AMFDQSQIQEFK
Observed	HLA-A*02:01	GLLAGDRLVEV
Observed	HLA-A*02:01	GLLQEVARI
Observed	HLA-A*02:01	PLLLAAAGL
Observed	HLA-A*02:01	QLAIGVNEV
Observed	HLA-A*02:01	TVMGKIFAV
Observed	HLA-A*02:01	KLIEVDDERKL
Observed	HLA-A*02:01	KMKQELEAEYL
Observed	HLA-A*03:01	AVAPGHPLAK
Observed	HLA-A*03:01	RLFVGSIPKSK
Observed	HLA-A*03:01	RVLSGASQK
Observed	HLA-A*03:01	SVRPGASYK
Observed	HLA-A*03:01	KSMLFLLSK
Observed	HLA-A*03:01	KVLDTIMATKLDF
Observed	HLA-A*03:01	STLPKPVQK
Observed	HLA-A*03:01	LIYKLFTLK
Observed	HLA-A*03:01	ALAASKLLK
Observed	HLA-A*03:01	RMHTGEKPYK
Observed	HLA-A*03:01	RANVGKLLK
Observed	HLA-A*03:01	SVFKELLGK
Observed	HLA-A*03:01	KVYTKSSHLK
Observed	HLA-A*03:01	SLLPLQPTK
Observed	HLA-A*03:01	MAPLKMLAL
Observed	HLA-A*03:01	RSQKPVMVK
Observed	HLA-A*03:01	KLRELTQRY
Observed	HLA-A*03:01	ATYILEAGK
Observed	HLA-A*03:01	AVLSFSLYR
Observed	HLA-A*03:01	HVVLPVKPK
Observed	HLA-A*03:01	GLSPATPLK
Observed	HLA-A*03:01	SVLKTRFSY
Observed	HLA-A*03:01	GLYTKSKTK
Observed	HLA-A*03:01	QLYWSHPRKF
Observed	HLA-A*03:01	RLYQAQALY
Observed	HLA-A*03:01	KTLDQAKAVLK
Observed	HLA-A*03:01	RVLPLLLAY
Observed	HLA-A*03:01	SSPTLKRILK
Observed	HLA-A*03:01	QICRQAGLVK
Observed	HLA-A*03:01	LMETHLSSK
Observed	HLA-A*03:01	RTDKVRALR
Observed	HLA-A*03:01	RVLEALLPLK
Observed	HLA-A*03:01	ALAGPTVPPR
Observed	HLA-A*03:01	GLDPSQRPK
Observed	HLA-A*03:01	GLYLKPITK
Observed	HLA-A*03:01	RVYDPASPQRR
Observed	HLA-A*03:01	ISSIPINLR
Observed	HLA-A*03:01	KTPEQIMQEK
Observed	HLA-A*03:01	PIGKGKPVSVP
Observed	HLA-A*03:01	VVLSWVLCLGV
Observed	HLA-A*03:01	VLNPNEQPTHK
Observed	HLA-A*03:01	IIYPNDLAKK
Observed	HLA-A*03:01	VVFEKAIQRT
Observed	HLA-A*03:01	VINSIPLAK
Observed	HLA-A*03:01	QVLTLPLMLK
Observed	HLA-A*03:01	HTRTPPIIHR
Observed	HLA-A*03:01	AIAKQALKK
Observed	HLA-A*03:01	RILSGVVTK
Observed	HLA-A*03:01	RGAVPMSTK
Observed	HLA-A*03:01	KLLDPIREK
Observed	HLA-A*03:01	RSYSGSRSR
Observed	HLA-A*03:01	RVNVGAGSHPNK
Observed	HLA-A*03:01	HTNSKAFTAK
Observed	HLA-A*03:01	ALFPLLPKVLQK
Observed	HLA-A*03:01	KLAGHWEVALYK
Observed	HLA-A*03:01	RVHDPVTAKPK
Observed	HLA-A*03:01	LLWKDKKIG
Observed	HLA-A*03:01	RLLAHRVETKM
Observed	HLA-A*03:01	KVYDKAINR
Observed	HLA-A*03:01	RIKEVNETNK
Observed	HLA-A*03:01	AAREQQILEK
Observed	HLA-A*03:01	KLNWTGTSK
Observed	HLA-A*03:01	ALSSYVVKK
Observed	HLA-A*03:01	ALNTVVLMMK
Observed	HLA-A*03:01	ASVPAQAPK
Observed	HLA-A*03:01	GVIGQDGLLFK
Observed	HLA-A*03:01	SSYDDMNLK
Observed	HLA-A*03:01	KSTSPVKLK
Observed	HLA-A*03:01	ATSAFQTQK
Observed	HLA-A*03:01	STHGTFLNK
Observed	HLA-A*03:01	KTQPIPVLK
Observed	HLA-A*03:01	RLPPTPASK
Observed	HLA-A*03:01	SRFGILEFISIAV
Observed	HLA-A*03:01	ATFTVMGLK
Observed	HLA-A*03:01	KQFSVPLRR
Observed	HLA-A*03:01	RLLPAEHCITK
Observed	HLA-A*03:01	RTLGSDSVILK
Observed	HLA-A*03:01	KVEHTSRLK
Observed	HLA-A*03:01	IVDDRGRSTGK
Observed	HLA-A*03:01	QLFSFPIKH
Observed	HLA-A*03:01	AVNPKEIASK
Observed	HLA-A*03:01	ALKSINNAEK
Observed	HLA-A*03:01	AQNSVIIVDK
Observed	HLA-A*03:01	KVAEIRKEAQK
Observed	HLA-A*03:01	KIPDWFLNR
Observed	HLA-A*03:01	ATAASSSSLEK
Observed	HLA-A*03:01	RVGTPQSTK
Observed	HLA-A*03:01	KLRANVNAR
Observed	HLA-A*03:01	KQYGNEVFLAK
Observed	HLA-A*03:01	RLADLTGPIIPK
Observed	HLA-A*03:01	KTSTVPPSLRK
Observed	HLA-A*03:01	KTSESPVREK
Observed	HLA-A*03:01	RIKEAVRSK
Observed	HLA-A*03:01	QLYAAQSTK
Observed	HLA-A*03:01	SLMPSQVVK
Observed	HLA-A*03:01	LVGKPGSSK
Observed	HLA-A*03:01	KTTDRYVQQK
Observed	HLA-A*03:01	AAKPKVVKPK
Observed	HLA-A*03:01	SVNLKVSPK
Observed	HLA-A*03:01	SVLSPLLNK
Observed	HLA-A*03:01	RLYEMILKR
Observed	HLA-A*03:01	SLNSSPVSK
Observed	HLA-A*03:01	ALNHKVLHY
Observed	HLA-A*03:01	QVLKQTLKQK
Observed	HLA-A*03:01	KSFEGNVFMY
Observed	HLA-A*03:01	RLQGKPPTK
Observed	HLA-A*03:01	GVKRPSSVK
Observed	HLA-A*03:01	ALYFITPTSK
Observed	HLA-A*03:01	ALKNPPINTK
Observed	HLA-A*03:01	GLIPANYVKILGK
Observed	HLA-A*03:01	RMAPVLPSVLK
Observed	HLA-A*03:01	VLIVRRNLLDLSK
Observed	HLA-A*03:01	RIIEETLALK
Observed	HLA-A*03:01	EEVPADILTQILK
Observed	HLA-A*03:01	TLLDYTYTSK
Observed	HLA-A*03:01	RSTLTNYK
Observed	HLA-A*03:01	ILYSSKLYR
Observed	HLA-A*03:01	ALDENQRLAK
Observed	HLA-A*03:01	HLTAVTIFY
Observed	HLA-A*03:01	SILNWVKFK
Observed	HLA-A*03:01	ILSNDNQTATC
Observed	HLA-A*03:01	SVNKASTVTK
Observed	HLA-A*03:01	GTMPVSLLK
Observed	HLA-A*03:01	RTFFSVQKE
Observed	HLA-A*03:01	RQYDKFLTH
Observed	HLA-A*03:01	RLSLPSKNGSK
Observed	HLA-A*03:01	AVFGVIGSQK
Observed	HLA-A*03:01	AIMDAGIFITK
Observed	HLA-A*03:01	RIKPPWVVK
Observed	HLA-A*03:01	AVLPTPVTK
Observed	HLA-A*03:01	FLFELPSRLTK
Observed	HLA-A*03:01	RVFTGVVTKL
Observed	HLA-A*03:01	RVIVTHGSLK
Observed	HLA-A*03:01	KIYPGHGRR
Observed	HLA-A*03:01	KMKDSVTDVLK
Observed	HLA-A*03:01	IVSAQNLLK
Observed	HLA-A*03:01	RLSSCKPPK
Observed	HLA-A*03:01	KAIEKILRNK
Observed	HLA-A*03:01	SVYVLVRQK
Observed	HLA-A*03:01	RLEAGLNRVK
Observed	HLA-A*03:01	LLLAEPPLK
Observed	HLA-A*03:01	FLYAFIGVK
Observed	HLA-A*03:01	RVIPRITIEMK
Observed	HLA-A*03:01	KSFPGIPLHH
Observed	HLA-A*03:01	KVAIKIISK
Observed	HLA-A*03:01	ATAAVTAAVK
Observed	HLA-A*03:01	KVIILEEGSLLY
Observed	HLA-A*03:01	KLLQQIRLAQK
Observed	HLA-A*03:01	SVHWFPVQKL
Observed	HLA-A*03:01	ALYYPELYILK
Observed	HLA-A*03:01	HTKDLPFRCK
Observed	HLA-A*03:01	GTGKTLIGK
Observed	HLA-A*03:01	GLFTHTIFY
Observed	HLA-A*03:01	RLLSLEGRTGMAEK
Observed	HLA-A*03:01	STFSAPLNK
Observed	HLA-A*03:01	KQYPPNTSK
Observed	HLA-A*03:01	KIYKAVEK
Observed	HLA-A*03:01	AVLGFAMYK
Observed	HLA-A*03:01	RTYLNLMGK
Observed	HLA-A*03:01	RIKEIAQDALK
Observed	HLA-A*03:01	KTRTGELINRL
Observed	HLA-A*03:01	KIMKVNYEQIVK
Observed	HLA-A*03:01	KAFGRRANLFK
Observed	HLA-A*03:01	VTAVASLLK
Observed	HLA-A*03:01	AVDATLRKK
Observed	HLA-A*03:01	RLFQCLLHR
Observed	HLA-A*03:01	RLYVPLYSSK
Observed	HLA-A*03:01	IVYAVDFNHK
Observed	HLA-A*03:01	AMLDTVVFK
Observed	HLA-A*03:01	RMFESENKILSK
Observed	HLA-A*03:01	RIRTDTYVK
Observed	HLA-A*03:01	LILEPSLYTVK
Observed	HLA-A*03:01	GVLPSALNPK
Observed	HLA-A*03:01	RTIHTDVLFGLLK
Observed	HLA-A*03:01	IVALILSTK
Observed	HLA-A*03:01	RSPLSTGVK
Observed	HLA-A*03:01	IVFPFPLMK
Observed	HLA-A*03:01	KLAVADLEK
Observed	HLA-A*03:01	ATNYITRNK
Observed	HLA-A*03:01	TVAGGAWTYK
Observed	HLA-A*03:01	ALLSMTFPLK
Observed	HLA-A*03:01	VLRDNIQGITK
Observed	HLA-A*03:01	NLLNMAYGVK
Observed	HLA-A*03:01	ALSGLLLHK
Observed	HLA-A*03:01	KVLQIGSAK
Observed	HLA-A*03:01	KMKNAHLKK
Observed	HLA-A*03:01	KVNIIPIIAK
Observed	HLA-A*03:01	RTAGHPLTR
Observed	HLA-A*03:01	RVFAAESIIKR
Observed	HLA-A*03:01	AVLTKQLLH
Observed	HLA-A*03:01	KVAPETKVK
Observed	HLA-A*03:01	LSSGAVLYK
Observed	HLA-A*03:01	NVYIHPTAK
Observed	HLA-A*03:01	KLYDPGQQY
Observed	HLA-A*03:01	RVRQSPLATR
Observed	HLA-A*03:01	KSNYQVFQK
Observed	HLA-A*03:01	VTFRPLFFK
Observed	HLA-A*03:01	RVYDLGKKK
Observed	HLA-A*03:01	GTLGGSPTK
Observed	HLA-A*03:01	VMMDPNSTQRY
Observed	HLA-A*03:01	RVKGPGISK
Observed	HLA-A*03:01	IMFDVTSRVTYK
Observed	HLA-A*03:01	KIADFGLAR
Observed	HLA-A*03:01	KLQDGSIKMK
Observed	HLA-A*03:01	AILEYILHQK
Observed	HLA-A*03:01	QVADAFLSK
Observed	HLA-A*03:01	RVLARINK
Observed	HLA-A*03:01	IVYLGDYLTVK
Observed	HLA-A*03:01	DRVYIHPF
Observed	HLA-A*03:01	AVREEVEILK
Observed	HLA-A*03:01	KVFNQPKAK
Observed	HLA-A*03:01	GLTGLTLTSLY
Observed	HLA-A*03:01	LLWHWDTTQSLK
Observed	HLA-A*03:01	ALFGANANR
Observed	HLA-A*03:01	VIDEAHRLK
Observed	HLA-A*03:01	KSFPEGKTAR
Observed	HLA-A*03:01	TTSRRILYK
Observed	HLA-A*03:01	AVLTESMIQNLIK
Observed	HLA-A*03:01	AIRDAKTPDK
Observed	HLA-A*03:01	GTLAEFIQK
Observed	HLA-A*03:01	AAKPPISKK
Observed	HLA-A*03:01	GTSSVIVSRK
Observed	HLA-A*03:01	IVSGQPGTQK
Observed	HLA-A*03:01	RVGDVYIPR
Observed	HLA-A*03:01	RLKSIEERQLLK
Observed	HLA-A*03:01	KAFNQRSNLSR
Observed	HLA-A*03:01	ALAGIVMTK
Observed	HLA-A*03:01	RLKLSTWKV
Observed	HLA-A*03:01	RVRGPKGPEEK
Observed	HLA-A*03:01	KTMAPQKTK
Observed	HLA-A*03:01	AVGPIIEK
Observed	HLA-A*03:01	TLYKSPSQK
Observed	HLA-A*03:01	AIFKPVMSK
Observed	HLA-A*03:01	AVKDPLVKK
Observed	HLA-A*03:01	RIKSNQISK
Observed	HLA-A*03:01	RVSLPTSPR
Observed	HLA-A*03:01	KVAQLRSLY
Observed	HLA-A*03:01	KLKVVITSK
Observed	HLA-A*03:01	ALRAGQIIRK
Observed	HLA-A*03:01	VLYMNGILK
Observed	HLA-A*03:01	SLGQVVITK
Observed	HLA-A*03:01	RLIELVDRGLVEK
Observed	HLA-A*03:01	KIAEHIAGR
Observed	HLA-A*03:01	RLSFPNLFK
Observed	HLA-A*03:01	ATFSSSHRYHK
Observed	HLA-A*03:01	KSAEKALGK
Observed	HLA-A*03:01	KQIRLIEK
Observed	HLA-A*03:01	GSSLPTSSK
Observed	HLA-A*03:01	AVWKALFGK
Observed	HLA-A*03:01	GLAAFLLQH
Observed	HLA-B*07:02	PDAKHVFTTF
Observed	HLA-B*07:02	VPDSSGPERIL
Observed	HLA-B*07:02	LPLGPGREAL
Observed	HLA-B*07:02	KPRHQEGEIF
Observed	HLA-B*07:02	RPMPDIDTL
Observed	HLA-B*07:02	IPKLPAVSF
Observed	HLA-B*07:02	HPHPLITVL
Observed	HLA-B*07:02	KPRPSEGDEDCL
Observed	HLA-B*07:02	VPRYSYLGQAM
Observed	HLA-B*07:02	RPGPLTSAL
Observed	HLA-B*07:02	KPKGFAFITF
Observed	HLA-B*07:02	PNIPGKSL
Observed	HLA-B*07:02	RPRQEIIEDL
Observed	HLA-B*07:02	TPRLASTNSSVL
Observed	HLA-B*07:02	PFSKVLTF
Observed	HLA-B*07:02	SPRVGFLSSL
Observed	HLA-B*07:02	VPDERRYSLPL
Observed	HLA-B*07:02	APPFVARETL
Observed	HLA-B*07:02	TPFKWFMEM
Observed	HLA-B*07:02	IPDEAKAL
Observed	HLA-B*07:02	APGGALREG
Observed	HLA-B*07:02	TPSPYDHDSL
Observed	HLA-B*07:02	APGKGLSQSAL
Observed	HLA-B*07:02	KPRQPKKLYYQQL
Observed	HLA-B*07:02	TPMLHAQVF
Observed	HLA-B*07:02	RPGRALVVEM
Observed	HLA-B*07:02	RRRNGYRAL
Observed	HLA-B*07:02	VPTPLVMAQ
Observed	HLA-B*07:02	RPRSIWRAKATL
Observed	HLA-B*07:02	KPSKWWTCF
Observed	HLA-B*07:02	RPYAAGGKKLAL
Observed	HLA-B*07:02	SPASIRTTDF
Observed	HLA-B*07:02	IPKQVSISF
Observed	HLA-B*07:02	SPASSTSSL
Observed	HLA-B*07:02	TPSIQTETL
Observed	HLA-B*07:02	RPPPSPSGTI
Observed	HLA-B*07:02	TPNGAKDCL
Observed	HLA-B*07:02	VPRSSYEKL
Observed	HLA-B*07:02	IPPYPASSL
Observed	HLA-B*07:02	KPAPKTIHF
Observed	HLA-B*07:02	KPMTTKDLL
Observed	HLA-B*07:02	KPRLAGENL
Observed	HLA-B*07:02	TPALREAL
Observed	HLA-B*07:02	KPMGTMPPSM
Observed	HLA-B*07:02	RPHIPISKL
Observed	HLA-B*07:02	APRPPATVT
Observed	HLA-B*07:02	TPRSTVGVAVL
Observed	HLA-B*07:02	APRPGTKHKTIL
Observed	HLA-B*07:02	RPAAAAAAAT
Observed	HLA-B*07:02	RPLQRCGQL
Observed	HLA-B*07:02	TPILKPVSL
Observed	HLA-B*07:02	APGGKTLAL
Observed	HLA-B*07:02	LPYPLGSRDGL
Observed	HLA-B*07:02	LPRENQVVEL
Observed	HLA-B*07:02	LPIKTREAL
Observed	HLA-B*07:02	SPNPSLLHL
Observed	HLA-B*07:02	RPKPSASEVL
Observed	HLA-B*07:02	LPAGWILSHL
Observed	HLA-B*07:02	VPSWSKVNQGL
Observed	HLA-B*07:02	LPSSTGRRHTL
Observed	HLA-B*07:02	KPRLTRTAVPSFL
Observed	HLA-B*07:02	SPAPRPEM
Observed	HLA-B*07:02	LPQTRTSTL
Observed	HLA-B*07:02	SPSKPSSEM
Observed	HLA-B*07:02	VPDRHIPLAL
Observed	HLA-B*07:02	RPLDKHEGAL
Observed	HLA-B*07:02	RPVTPPRGM
Observed	HLA-B*07:02	TPRAAPTSA
Observed	HLA-B*07:02	LPRGGGASAA
Observed	HLA-B*07:02	MPRLGAFF
Observed	HLA-B*07:02	LPKPSSHGL
Observed	HLA-B*07:02	RANLRATKL
Observed	HLA-B*07:02	TPQKLPSL
Observed	HLA-B*07:02	APAAQFMAH
Observed	HLA-B*07:02	SPYQGGVFF
Observed	HLA-B*07:02	APRAAREAL
Observed	HLA-B*07:02	RPASPEAGNTL
Observed	HLA-B*07:02	APMPGPTTGL
Observed	HLA-B*07:02	RPWSGPYIL
Observed	HLA-B*07:02	APGVGKTQL
Observed	HLA-B*07:02	GPQPTRSAL
Observed	HLA-B*07:02	LPDHPSRSM
Observed	HLA-B*07:02	SPSPERMGPADSL
Observed	HLA-B*07:02	KPLTLLEYN
Observed	HLA-B*07:02	SPSCHSVSV
Observed	HLA-B*07:02	HPYLAQNEL
Observed	HLA-B*07:02	VPKALSPNSTI
Observed	HLA-B*07:02	QPAQNHSSL
Observed	HLA-B*07:02	TPFGGRLLVL
Observed	HLA-B*07:02	AYDIGNHFNEF
Observed	HLA-B*07:02	GPMPPNRISH
Observed	HLA-B*07:02	LPSDLRTISL
Observed	HLA-B*07:02	APYKYMLRL
Observed	HLA-B*07:02	SPSRTPVL
Observed	HLA-B*07:02	PRDPSQQEL
Observed	HLA-B*07:02	GPRAGSCCL
Observed	HLA-B*07:02	LPSVPSTHL
Observed	HLA-B*07:02	APRLGPEL
Observed	HLA-B*07:02	KPNATQEEL
Observed	HLA-B*07:02	SPMSADRVVAF
Observed	HLA-B*07:02	SPCLKVFEL
Observed	HLA-B*07:02	KPYIVKNV
Observed	HLA-B*07:02	APAQARPTVF
Observed	HLA-B*07:02	SPRVPVSPLKF
Observed	HLA-B*07:02	MPRPLPYHL
Observed	HLA-B*07:02	SPILVATAV
Observed	HLA-B*07:02	YPSDHRITTF
Observed	HLA-B*07:02	SPSPLSGSAL
Observed	HLA-B*07:02	APAAPAPAA
Observed	HLA-B*07:02	VPQSVTECV
Observed	HLA-B*07:02	SPSEARQDVDL
Observed	HLA-B*07:02	KPMPSLPQL
Observed	HLA-B*07:02	HPSLVKALSYL
Observed	HLA-B*07:02	RPQGLSFLGL
Observed	HLA-B*07:02	RPAVIGDVL
Observed	HLA-B*07:02	SPRIVPLYGAV
Observed	HLA-B*07:02	SPNSSPRTL
Observed	HLA-B*07:02	RPYAGAVQKF
Observed	HLA-B*07:02	RPIQPIAGL
Observed	HLA-B*07:02	APSGSRSAEV
Observed	HLA-B*07:02	LVRPVFGEL
Observed	HLA-B*07:02	IPSSHPVSL
Observed	HLA-B*07:02	APRTVLLLLSGAL
Observed	HLA-B*07:02	LPVDRTEGGWISL
Observed	HLA-B*07:02	VPAPFKPVI
Observed	HLA-B*07:02	RPHTPTPGI
Observed	HLA-B*07:02	KPLFPGMGFIF
Observed	HLA-B*07:02	KPRDVTNFTVGGF
Observed	HLA-B*07:02	TPAGQKTCL
Observed	HLA-B*07:02	SPHSSNPSSL
Observed	HLA-B*07:02	RPGPIGVLL
Observed	HLA-B*07:02	SPMGVDHMSGL
Observed	HLA-B*07:02	APSMVHSSL
Observed	HLA-B*07:02	RPVNTSAL
Observed	HLA-B*07:02	LPDLRPWTSL
Observed	HLA-B*07:02	TPISQAQKL
Observed	HLA-B*07:02	RPSTGKIVNEL
Observed	HLA-B*07:02	NPEKRYNVL
Observed	HLA-B*07:02	HPFFKDMSL
Observed	HLA-B*07:02	RPAGTPIGAL
Observed	HLA-B*07:02	HPRTSITV
Observed	HLA-B*07:02	SPGQHYFSSL
Observed	HLA-B*07:02	IPSNACSSL
Observed	HLA-B*07:02	FPRGAQPAPLL
Observed	HLA-B*07:02	SPSPPPGTSL
Observed	HLA-B*07:02	APHPVYYPAL
Observed	HLA-B*07:02	KPNGKVASVEM
Observed	HLA-B*07:02	IPSLSKPSI
Observed	HLA-B*07:02	KPYSGPRL
Observed	HLA-B*07:02	APRSAPYKGSEI
Observed	HLA-B*07:02	TPAPSAPAA
Observed	HLA-B*07:02	KPKPLSQAEM
Observed	HLA-B*07:02	APRAPSASPLAL
Observed	HLA-B*07:02	RPYGSSQAF
Observed	HLA-B*07:02	APALKKAEI
Observed	HLA-B*07:02	SPHHALGL
Observed	HLA-B*07:02	APRTVALTALLM
Observed	HLA-B*07:02	RPALIGDFL
Observed	HLA-B*07:02	RPLQGTTL
Observed	HLA-B*07:02	APAAAAPAA
Observed	HLA-B*07:02	HPRDVYSNL
Observed	HLA-B*07:02	SPFFREALL
Observed	HLA-B*07:02	KPFHLVGTSM
Observed	HLA-B*07:02	EDEQKMLTESGD
Observed	HLA-B*07:02	QPESIRSDL
Observed	HLA-B*07:02	FPQATRQSLL
Observed	HLA-B*07:02	KPIAVGSMSML
Observed	HLA-B*07:02	IPKSKFLAL
Observed	HLA-B*07:02	FPEADKVRTML
Observed	HLA-B*07:02	APGLFGTPL
Observed	HLA-B*07:02	APGSASGPL
Observed	HLA-B*07:02	SPIKVTLATL
Observed	HLA-B*07:02	IPQPTEMPKPI
Observed	HLA-B*07:02	GPGLSRTGV
Observed	HLA-B*07:02	NPALLPAL
Observed	HLA-B*07:02	RPDATKVLIII
Observed	HLA-B*07:02	APNAGSRMTQTV
Observed	HLA-B*07:02	TPRPMTAELAEAL
Observed	HLA-B*07:02	SPMEEREKL
Observed	HLA-B*07:02	HPRPVPDSPVSV
Observed	HLA-B*07:02	NPHQTPAQL
Observed	HLA-B*07:02	KPMDTDKESI
Observed	HLA-B*07:02	LPHGGALSL
Observed	HLA-B*07:02	APYPVQRTLL
Observed	HLA-B*07:02	LPQPPQEKAH
Observed	HLA-B*07:02	APNPYRSENCL
Observed	HLA-B*07:02	TPSNNVHTSL
Observed	HLA-B*07:02	APGASKLRAVL
Observed	HLA-B*07:02	RPQSILNCI
Observed	HLA-B*07:02	IVRRNLLDL
Observed	HLA-B*07:02	SPAEPSVYATL
Observed	HLA-B*07:02	RPTDGRLSFM
Observed	HLA-B*07:02	APRRGPAL
Observed	HLA-B*07:02	RPNMYMQSL
Observed	HLA-B*07:02	HPIYNIKSL
Observed	HLA-B*07:02	PFKYPAVL
Observed	HLA-B*07:02	VPAVGLKL
Observed	HLA-B*07:02	SPRLNTQGNTAL
Observed	HLA-B*07:02	APKSPSQDV
Observed	HLA-B*07:02	GPRAGGSVV
Observed	HLA-B*07:02	SPMPSTSEA
Observed	HLA-B*07:02	KPSVLKLEL
Observed	HLA-B*07:02	RPREDHGRGYF
Observed	HLA-B*07:02	RPSDIKFKPL
Observed	HLA-B*07:02	RPDSGHLYAM
Observed	HLA-B*07:02	APGGGRGALL
Observed	HLA-B*07:02	APKPEASPSM
Observed	HLA-B*07:02	APRWDQRTFL
Observed	HLA-B*07:02	SPHAVDGNTVEL
Observed	HLA-B*07:02	LPQQQPQQQL
Observed	HLA-B*07:02	APFPSKMAQL
Observed	HLA-B*07:02	TPRDQQGPGTL
Observed	HLA-B*07:02	RPQRPKNAYIL
Observed	HLA-B*07:02	LPRLQGEYRSL
Observed	HLA-B*07:02	APSITNTSRPM
Observed	HLA-B*07:02	SPGMVRLSEL
Observed	HLA-B*07:02	GPESRTISL
Observed	HLA-B*07:02	PPGVAALSI
Observed	HLA-B*07:02	LTRPGSSSL
Observed	HLA-B*07:02	FPNPKRMQEL
Observed	HLA-B*07:02	NPRLPAPKSVL
Observed	HLA-B*07:02	SPRSWIQVQI
Observed	HLA-B*07:02	APIEKTDFGIF
Observed	HLA-B*07:02	APPPPLPKA
Observed	HLA-B*07:02	RPRAFSIASSL
Observed	HLA-B*07:02	RPRDSNEL
Observed	HLA-B*07:02	APRSSKLHL
Observed	HLA-B*07:02	RPAMAIFEL
Observed	HLA-B*07:02	KPRELVLVI
Observed	HLA-B*07:02	LPSSSRTEI
Observed	HLA-B*07:02	RPVQSHGL
Observed	HLA-B*07:02	RPALQHVVKV
Observed	HLA-B*07:02	APRPLQAGPAM
Observed	HLA-B*07:02	RPALPSTQQL
Observed	HLA-B*07:02	KPTRLNVF
Observed	HLA-B*07:02	SPRVTVAQL
Observed	HLA-B*07:02	APKEKGITAM
Observed	HLA-B*07:02	SPSLPKKSL
Observed	HLA-B*07:02	APRGIPFASA
Observed	HLA-B*07:02	YPHLVAGAL
Observed	HLA-B*07:02	SPDKIPWSAL
Observed	HLA-B*07:02	SPRLSLLYL
Observed	HLA-B*07:02	APASALVRIPL
Observed	HLA-B*07:02	VPKNYVTVM
Observed	HLA-B*07:02	VPHPPPSGAF
Observed	HLA-B*07:02	KPIWRHEIL
Observed	HLA-B*07:02	RPWGSLLGL
Observed	HLA-B*07:02	KPRLSYNDDVL
Observed	HLA-B*07:02	SPDRVGTEM
Observed	HLA-B*07:02	KIRTVQDAL
Observed	HLA-B*44:02	MEEASQRKW
Observed	HLA-B*44:02	NEMDIRASEHW
Observed	HLA-B*44:02	AEGHYTVSY
Observed	HLA-B*44:02	AELPRDEADALY
Observed	HLA-B*44:02	KESNGPVKVW
Observed	HLA-B*44:02	LEKMPVFLW
Observed	HLA-B*44:02	SELKSGRLEW
Observed	HLA-B*44:02	AEIRYLVEKPKY
Observed	HLA-B*44:02	EEQPKNYQVW
Observed	HLA-B*44:02	EEASYMASDRTY
Observed	HLA-B*44:02	IEQARHATY
Observed	HLA-B*44:02	EELNQSLKDAW
Observed	HLA-B*44:02	AEMHFQKAL
Observed	HLA-B*44:02	GENLKTEQW
Observed	HLA-B*44:02	AEQTALMAKY
Observed	HLA-B*44:02	AEQYESFVKF
Observed	HLA-B*44:02	EEMLSKKQEF
Observed	HLA-B*44:02	KESSLLSLL
Observed	HLA-B*44:02	HENEAKSFF
Observed	HLA-B*44:02	SETLPSKIQQW
Observed	HLA-B*44:02	SEADVTRPF
Observed	HLA-B*44:02	KELWAALNAW
Observed	HLA-B*44:02	REQGNGHIISW
Observed	HLA-B*44:02	DEAAFQKLM
Observed	HLA-B*44:02	KESGLSIQEW
Observed	HLA-B*44:02	AEMPGQGPGSDW
Observed	HLA-B*44:02	KEQESWTVW
Observed	HLA-B*44:02	MEQFPHLAFW
Observed	HLA-B*44:02	KEKFPINGW
Observed	HLA-B*44:02	GEVLYELPTNTQW
Observed	HLA-B*44:02	SEQPFLLVTY
Observed	HLA-B*44:02	FEMPVLKSF
Observed	HLA-B*44:02	EEAEAQHLY
Observed	HLA-B*44:02	EEHVNRTGW
Observed	HLA-B*44:02	YEDQQKQL
Observed	HLA-B*44:02	SEFPEIDGQVF
Observed	HLA-B*44:02	QENKELRTSL
Observed	HLA-B*44:02	AESKVAAEEL
Observed	HLA-B*44:02	SEITSFSHQW
Observed	HLA-B*44:02	TELDSNWSW
Observed	HLA-B*44:02	QEATADVEWRW
Observed	HLA-B*44:02	NEILLFIIGG
Observed	HLA-B*44:02	EEMGVQGGRAKRY
Observed	HLA-B*44:02	SENEYFKIY
Observed	HLA-B*44:02	KENPNLRDNW
Observed	HLA-B*44:02	AEIKQIVSEYA
Observed	HLA-B*44:02	AENTLSKLL
Observed	HLA-B*44:02	QEFESNTSDAW
Observed	HLA-B*44:02	AESLVHVHF
Observed	HLA-B*44:02	MELNESSRW
Observed	HLA-B*44:02	SESNFSPKF
Observed	HLA-B*44:02	KEGDFVLRFF
Observed	HLA-B*44:02	RENPVLRAF
Observed	HLA-B*44:02	EEVALVQLF
Observed	HLA-B*44:02	EEMPTTVLQSM
Observed	HLA-B*44:02	EEGALSVLQQF
Observed	HLA-B*44:02	KESAGNSQW
Observed	HLA-B*44:02	GEFGNVTRW
Observed	HLA-B*44:02	AEDAIKAALA
Observed	HLA-B*44:02	KENEVFRDW
Observed	HLA-B*44:02	TELDILKLW
Observed	HLA-B*44:02	LEILDDRKQWW
Observed	HLA-B*44:02	MEIESTFHMY
Observed	HLA-B*44:02	TELQPVKTFW
Observed	HLA-B*44:02	AEQELANLEK
Observed	HLA-B*44:02	TENPLTKLL
Observed	HLA-B*44:02	NEMPISQLL
Observed	HLA-B*44:02	NEKVVNQEQSY
Observed	HLA-B*44:02	LETNQKEQI
Observed	HLA-B*44:02	AEARAPAEVW
Observed	HLA-B*44:02	KEMEGPPGLRLF
Observed	HLA-B*44:02	AEFDTPGHTLSW
Observed	HLA-B*44:02	AEALKENSY
Observed	HLA-B*44:02	HESKNSQLF
Observed	HLA-B*44:02	EELIRDGRY
Observed	HLA-B*44:02	HESDTLRFY
Observed	HLA-B*44:02	EEAFAIFRKF
Observed	HLA-B*44:02	AEVLSEEPILKW
Observed	HLA-B*44:02	GELKIADFGW
Observed	HLA-B*44:02	GETSTVEKLY
Observed	HLA-B*44:02	SESEVKEHTF
Observed	HLA-B*44:02	HENELPQEW
Observed	HLA-B*44:02	AEMQRFSDLL
Observed	HLA-B*44:02	RENELIISF
Observed	HLA-B*44:02	VEIEEKELGW
Observed	HLA-B*44:02	SEADVAQQF
Observed	HLA-B*44:02	KEMGLSLQW
Observed	HLA-B*44:02	AEGKKLGLVGW
Observed	HLA-B*44:02	AEKEQVIRY
Observed	HLA-B*44:02	GEDSTYKFF
Observed	HLA-B*44:02	IEGSGKQVW
Observed	HLA-B*44:02	TEAEELRKLW
Observed	HLA-B*44:02	TEVQIQKVF
Observed	HLA-B*44:02	AELNPHWHAY
Observed	HLA-B*44:02	AEQADLEQTF
Observed	HLA-B*44:02	AEQKLQQTL
Observed	HLA-B*44:02	VELTVVQRF
Observed	HLA-B*44:02	LEEFGRFASF
Observed	HLA-B*44:02	SEIFPLETPAF
Observed	HLA-B*44:02	AEIQDGRFNLF
Observed	HLA-B*44:02	MEADARSIY
Observed	HLA-B*44:02	AEAYQVLSGGW
Observed	HLA-B*44:02	DEMRAQLESW
Observed	HLA-B*44:02	TEWTIYQDW
Observed	HLA-B*44:02	TENDIANFF
Observed	HLA-B*44:02	EELILVHDF
Observed	HLA-B*44:02	EEGITFVPRW
Observed	HLA-B*44:02	AEIGSTEITF
Observed	HLA-B*44:02	KEIYTSNHMW
Observed	HLA-B*44:02	AEAEELKPFF
Observed	HLA-B*44:02	TEHPKINEW
Observed	HLA-B*44:02	TEINPGNYRHF
Observed	HLA-B*44:02	SEMKVSSTW
Observed	HLA-B*44:02	TEEQVSEPKKW
Observed	HLA-B*44:02	AERHMISSW
Observed	HLA-B*44:02	GERDYGPPIDLW
Observed	HLA-B*44:02	EEMSVPLKEL
Observed	HLA-B*44:02	AENITVTKDF
Observed	HLA-B*44:02	QEALLKHQW
Observed	HLA-B*44:02	WGSEAALLLVC
Observed	HLA-B*44:02	QEARNIYQEF
Observed	HLA-B*44:02	EEGLDLHYW
Observed	HLA-B*44:02	SELEKTFGW
Observed	HLA-B*44:02	SENPSDVFRF
Observed	HLA-B*44:02	SEQVPLMSAHW
Observed	HLA-B*44:02	QEFLVTDNSRNW
Observed	HLA-B*44:02	AERLYTQGY
Observed	HLA-B*44:02	QESSYIATQY
Observed	HLA-B*44:02	GDHVAYSW
Observed	HLA-B*44:02	NEVIRHDATW
Observed	HLA-B*44:02	RENFLQQLY
Observed	HLA-B*44:02	GESMFTRYLW
Observed	HLA-B*44:02	LEVDSRYNSW
Observed	HLA-B*44:02	LENPSHVQLW
Observed	HLA-B*44:02	MEAKHAVSF
Observed	HLA-B*44:02	REAQSQGAQVF
Observed	HLA-B*44:02	GESHSDHYW
Observed	HLA-B*44:02	EALEVSVAPG
Observed	HLA-B*44:02	GEINNVQW
Observed	HLA-B*44:02	KEFEPLLNW
Observed	HLA-B*44:02	KEMEQFVKKY
Observed	HLA-B*44:02	AEDGLKHEY
Observed	HLA-B*44:02	AELERTNKF
Observed	HLA-B*44:02	AELQARSNIW
Observed	HLA-B*44:02	EEETSDLRNKW
Observed	HLA-B*44:02	TDFIDTAGAMLQ
Observed	HLA-B*44:02	KEIYEESSTW
Observed	HLA-B*44:02	EEIPTTSTM
Observed	HLA-B*44:02	AEYYRQQAAYY
Observed	HLA-B*44:02	DEWIKILRW
Observed	HLA-B*44:02	AEALSRGWALW
Observed	HLA-B*44:02	SEQHPAHPTW
Observed	HLA-B*44:02	AEALGTLMRAW
Observed	HLA-B*44:02	MENASKNQF
Observed	HLA-B*44:02	LENFTKQFL
Observed	HLA-B*44:02	KEAGSIVRLY
Observed	HLA-B*44:02	LEQASLHFF
Observed	HLA-B*44:02	AEYLILHLI
Observed	HLA-B*44:02	KELPYFEGDFW
Observed	HLA-B*44:02	LEADFAKRGY
Observed	HLA-B*44:02	EEIKSLFQRW
Observed	HLA-B*44:02	EELDSLIKATI
Observed	HLA-B*44:02	AELPKLQVGF
Observed	HLA-B*44:02	AEGPLDSPSEGHSY
Observed	HLA-B*44:02	KEAADMILV
Observed	HLA-B*44:02	AEVISVLQKY
Observed	HLA-B*44:02	QERDNLGMLVW
Observed	HLA-B*44:02	IPKLEHPTQQDI
Observed	HLA-B*44:02	NETYVLKLW
Observed	HLA-B*44:02	QENEHIYNLW
Observed	HLA-B*44:02	SEHSSLTNLRAW
Observed	HLA-B*44:02	EESDPKPAF
Observed	HLA-B*44:02	AETGLVGRYF
Observed	HLA-B*44:02	AEQWRSAQL
Observed	HLA-B*44:02	LEADLEKKF
Observed	HLA-B*44:02	VEDMNALLIKD
Observed	HLA-B*44:02	QEDDLQHLQLF
Observed	HLA-B*44:02	EELKLKDEW
Observed	HLA-B*44:02	AEWPQNSVDVTW
Observed	HLA-B*44:02	QELLDFTNW
Observed	HLA-B*44:02	REIMDTERVY
Observed	HLA-B*44:02	KESDILQRTY
Observed	HLA-B*44:02	KEMTQFLEEW
Observed	HLA-B*44:02	GEEQQRQQW
Observed	HLA-B*44:02	QEDMPHNQF
Observed	HLA-B*44:02	AEDQLHHSF
Observed	HLA-B*44:02	LEQTGAQGW
Observed	HLA-B*44:02	EELAAKVVQMF
Observed	HLA-B*44:02	SETLELMLQRW
Observed	HLA-B*44:02	AEYDRPNLL
Observed	HLA-B*44:02	QEQLPDLNTHF
Observed	HLA-B*44:02	SEDDFVKEF
Observed	HLA-B*44:02	SEKDINPFSKF
Observed	HLA-B*44:02	QEVGGVETKNW
Observed	HLA-B*44:02	EEGKALAESW
Observed	HLA-B*44:02	AEFKEAFQ
Observed	HLA-B*44:02	REMENYEKI
Observed	HLA-B*44:02	GENIKQANW
Observed	HLA-B*44:02	EEEKGQNISW
Observed	HLA-B*44:02	AELELQKQL
Observed	HLA-B*44:02	SELMQKVSGYQW
Observed	HLA-B*44:02	AEQMPQHTL
Observed	HLA-B*44:02	QEVDFFQRY
Observed	HLA-B*44:02	NEGTGKSSW
Observed	HLA-B*44:02	AEAEAAVGL
Observed	HLA-B*44:02	TEIERLITW
Observed	HLA-B*44:02	QEVIISNWHW
Observed	HLA-B*44:02	AEILALQKQF
Observed	HLA-B*44:02	REAQQQQHLY
Observed	HLA-B*44:02	SETKGIWMW
Observed	HLA-B*44:02	KEMEDTQRL
Observed	HLA-B*44:02	NEVDDRGLYKEGQN
Observed	HLA-B*44:02	KEINTQILFW
Observed	HLA-B*44:02	RELDLAQEKTGW
Observed	HLA-B*44:02	QETSFTKE
Observed	HLA-B*44:02	EELKEIDKGMW
Observed	HLA-B*44:02	RESELEIKI
Observed	HLA-B*44:02	TESLLRLEW
Observed	HLA-B*44:02	SENAGAQGW
Observed	HLA-B*44:02	AEQEASVTSL
Observed	HLA-B*44:02	GEQNGQEEKW
Observed	HLA-B*44:02	SEIKRVGKDSFW
Observed	HLA-B*44:02	KEAFVVEEW
Observed	HLA-B*44:02	KEDDFLHVY
Observed	HLA-B*44:02	AEMNRGSNEWK
Observed	HLA-B*44:02	GEVYGVVKAY
Observed	HLA-B*44:02	GEAVTDHPDRLW
Observed	HLA-B*44:02	AEQNRGQFF
Observed	HLA-B*44:02	MEIDIPHVWLY
Observed	HLA-B*44:02	AEQDIKDSF
Observed	HLA-B*44:02	QEILLAHRRF
Observed	HLA-B*44:02	SEVSLKHVF
Observed	HLA-B*44:02	AELKDYLRF
Observed	HLA-B*44:02	AEHRELMAW
Observed	HLA-B*44:02	SEAEEHHQLF
Observed	HLA-B*44:02	EENEMQPNGKVF
Observed	HLA-B*44:02	QELEAGVGGRF
Observed	HLA-B*44:02	SEIHQVTKIW
Observed	HLA-B*44:02	VEYNLQQHF
Observed	HLA-B*44:02	AESEDLAVHLY
Observed	HLA-B*44:02	AEIPEGYVPEHW
Observed	HLA-B*44:02	EESPYATSLY
Observed	HLA-B*44:02	VCNRFHAFLLY
Observed	HLA-B*44:02	VEVKPSLVI
Observed	HLA-B*44:02	EEMFREVKY
Observed	HLA-B*44:02	KEIDKEEHLY
Observed	HLA-B*44:02	AEMENIKAI
Observed	HLA-B*44:02	AEATPMLKTL
Observed	HLA-B*44:02	LEWERTQLW
[truncated: 1 more rows]
